# Supplementary material for: Sequence‐Based Multi Ancestry Association Study Reveals the Polygenic Architecture of Varroa destructor Resistance in the Honeybee Apis mellifera
Source: Mol Ecol. 2024 Dec 31;34(3):e17637. doi: 10.1111/mec.17637 (PMC11754705; doi:10.1111/mec.17637)
Supplement: Supplementary file 2 — Table S1. Detailed sequencing information for each colony. Total number of SNPs, number of SNPs not sequenced, number of SNPs sequenced, average sequencing depth, minimum sequencing depth, maximum sequencing depth, standard deviation of the sequencing depth. Table S2: List of the 50 k SNPs used for genetic background determination. Table S3: Liftover of the regions listed in the review by Mondet, Beaurepaire, et al. (2020) from the honeybee reference genome Amel4.5 to the current reference genome AmelHAV3.1. The informations from the review are: name, chromosome, start, end of the region strand, size, as well as the information after liftover to AmelHAV3.1: chromosome, start and end of the region, strand, size, coverage, type, the character of interest and associated literature reported in the review. Results S1: List of the SNPs identified as significant for one of the phenotypes of interest in the GWAS per group. Details of the summary statistics for these SNPs are presented: phenotype of interest, group, chromosome, SNP name, position, region (locus), SNP (Reference/Alternative), alternative allele effect, standard error of the effect, p value, local false sign rate (lfsr), s‐value, local false discovery rate (lfdr), q‐value, posterior mean from ash, posterior standard deviation from ash, closest locus, alias name, variant type from VEP, locus start position, locus stop position, locus strand, SNP position to the closest locus, SNP distance to the closest locus, mention of this SNP/locus in literature, associated phenotype in literature. Results S2: List of the SNPs identified as significant for one of the phenotypes of interest in the meta GWAS per group. Details of the summary statistics for these SNPs are presented: phenotype of interest, chromosome, SNP name, position, region (locus), SNP (Reference/Alternative), number of groups in which the SNP is present, log10 BF for MANTRA, posterior probability for MANTRA, number of tested samples, direction of the effe [file MEC-34-e17637-s002.xlsx]

## Sheet: SM1_coverages
SM1 – Detailed sequencing information for each colony.
Total number of SNPs, number of SNPs not sequenced, number of SNPs sequenced, average sequencing depth, minimum sequencing depth, maximum sequencing depth, standard deviation of the sequencing depth.
col_id	nb_snp	nb_snp_depth0	nb_snp_depth_non0	ave_depth	min_depth	max_depth	sd_depth
BS16_0013	6831074	1594	6829480	52.764	1	183	20.6277
BS16_0011	6831074	2708	6828366	40.556	1	123	16.1983
BS16_0012	6831074	242	6830832	50.027	1	181	19.6462
BS16_0014	6831074	1838	6829236	53.26	1	162	20.7288
BS16_0016	6831074	2868	6828206	40.677	1	133	16.3527
BS16_0015	6831074	681	6830393	39.857	1	283	15.9326
BS16_0022	6831074	124757	6706317	5.059	1	25	2.53149
BS16_0017	6831074	1426	6829648	38.778	1	147	15.4956
BS16_0023	6831074	13651	6817423	18.697	1	95	8.47989
BS16_0024	6831074	15302	6815772	12.889	1	46	5.98113
BS16_0026	6831074	7355	6823719	19.865	1	68	8.78518
BS16_0027	6831074	5935	6825139	24.068	1	98	10.4695
BS16_0025	6831074	5563	6825511	13.239	1	42	6.05829
BS16_0029	6831074	4071	6827003	38.226	1	161	15.4195
BS16_0028	6831074	4946	6826128	45.371	1	173	18.1226
BS16_0030	6831074	9089	6821985	17.428	1	73	7.85017
BS16_0031	6831074	7771	6823303	22.23	1	99	9.98613
BS16_0032	6831074	14361	6816713	18.054	1	68	8.80822
BS16_0033	6831074	7510	6823564	20.71	1	113	9.32831
BS16_0034	6831074	5080	6825994	20.37	1	83	9.00195
BS16_0035	6831074	7044	6824030	17.969	1	69	8.29167
BS16_0036	6831074	6951	6824123	20.326	1	113	9.27908
BS16_0038	6831074	14387	6816687	18.417	1	91	8.30821
BS16_0037	6831074	2363	6828711	19.794	1	96	8.87511
BS16_0039	6831074	9941	6821133	28.737	1	129	12.2468
BS16_0040	6831074	7922	6823152	27.678	1	128	12.8671
BS16_0042	6831074	1290	6829784	33.005	1	377	14.333
BS16_0041	6831074	1429	6829645	34.529	1	175	14.9057
BS16_0043	6831074	2022	6829052	19.426	1	63	8.72377
BS16_0044	6831074	18395	6812679	25.16	1	122	11.4787
BS16_0045	6831074	15805	6815269	35.953	1	129	15.8268
BS16_0046	6831074	8702	6822372	15.804	1	275	7.62212
BS16_0047	6831074	6489	6824585	19.123	1	157	9.19562
BS16_0048	6831074	10859	6820215	19.852	1	87	8.9337
BS16_0049	6831074	10460	6820614	31.944	1	111	13.7445
BS16_0050	6831074	11868	6819206	17.612	1	79	8.14136
BS16_0051	6831074	8221	6822853	18.365	1	117	8.32113
BS16_0052	6831074	7294	6823780	25.621	1	157	10.6754
BS16_0053	6831074	8460	6822614	23.198	1	89	9.64555
BS16_0054	6831074	11252	6819822	23.725	1	115	9.9103
BS16_0055	6831074	9757	6821317	33.956	1	181	14.0073
BS16_0056	6831074	24819	6806255	25.985	1	111	10.9705
BS16_0057	6831074	21779	6809295	33.412	1	174	13.7987
BS16_0059	6831074	23079	6807995	23.262	1	92	10.0726
BS16_0058	6831074	20362	6810712	29.507	1	112	12.5369
BS16_0060	6831074	16094	6814980	26.859	1	95	11.5786
BS16_0061	6831074	13714	6817360	28.919	1	95	12.4268
BS16_0063	6831074	2935	6828139	29.277	1	91	11.9068
BS16_0062	6831074	4434	6826640	15.71	1	61	7.28592
BS16_0064	6831074	3000	6828074	29.968	1	131	12.9829
BS16_0065	6831074	435	6830639	34.984	1	152	14.682
BS16_0068	6831074	2795	6828279	38.375	1	195	16.406
BS16_0066	6831074	3356	6827718	41.515	1	174	16.4196
BS16_0067	6831074	3368	6827706	32.985	1	139	13.3047
BS16_0069	6831074	6628	6824446	22.87	1	119	9.58344
BS16_0071	6831074	5837	6825237	18.908	1	69	8.48378
BS16_0070	6831074	1514	6829560	27.542	1	89	11.2582
BS16_0072	6831074	1632	6829442	36.177	1	135	15.3235
BS16_0074	6831074	3876	6827198	33.536	1	98	13.5423
BS16_0075	6831074	6147	6824927	23.074	1	85	9.69175
BS16_0076	6831074	5156	6825918	28.611	1	91	11.7506
BS16_0077	6831074	6015	6825059	20.695	1	61	8.74424
BS16_0078	6831074	4515	6826559	25.617	1	96	10.6425
BS16_0079	6831074	2091	6828983	25.982	1	93	10.6958
BS16_0080	6831074	2588	6828486	27.306	1	98	11.2122
BS16_0082	6831074	2507	6828567	25.417	1	76	10.4721
BS16_0083	6831074	7292	6823782	17.916	1	59	7.80456
BS16_0081	6831074	3049	6828025	24.226	1	91	10.07
BS16_0084	6831074	343	6830731	41.146	1	336	16.2494
BS16_0085	6831074	1222	6829852	24.891	1	114	10.3456
BS16_0087	6831074	1340	6829734	35.819	1	157	15.6439
BS16_0086	6831074	684	6830390	30.473	1	114	12.3247
BS16_0088	6831074	1025	6830049	26.216	1	85	11.087
BS16_0089	6831074	3587	6827487	22.738	1	89	9.4649
BS16_0091	6831074	2742	6828332	17.261	1	54	7.84029
BS16_0090	6831074	757	6830317	25.406	1	87	10.4647
BS16_0093	6831074	408	6830666	41.682	1	158	16.3724
BS16_0092	6831074	850	6830224	32.964	1	97	13.297
BS16_0094	6831074	3922	6827152	23.841	1	85	9.87343
BS16_0095	6831074	1017	6830057	30.214	1	96	12.505
BS16_0096	6831074	1660	6829414	22.486	1	166	9.64163
BS16_0097	6831074	9507	6821567	15.021	1	114	7.0389
BS16_0098	6831074	3085	6827989	19.085	1	63	8.54602
BS16_0099	6831074	2180	6828894	26.614	1	97	11.1441
BS16_0101	6831074	2957	6828117	17.89	1	98	8.10841
BS16_0100	6831074	6030	6825044	13.779	1	46	6.38873
BS16_0102	6831074	2113	6828961	19.276	1	72	8.58091
BS16_0103	6831074	4115	6826959	17.034	1	229	7.71323
BS16_0106	6831074	2925	6828149	18.638	1	71	8.41881
BS16_0104	6831074	1329	6829745	24.014	1	114	11.5657
BS16_0105	6831074	2338	6828736	20.971	1	72	9.25641
BS16_0107	6831074	3165	6827909	18.502	1	64	8.36958
BS16_0108	6831074	7145	6823929	27.902	1	91	11.7347
BS16_0109	6831074	5826	6825248	16.522	1	93	7.5042
BS16_0110	6831074	1202	6829872	36.357	1	117	15.2632
BS16_0112	6831074	3222	6827852	17.921	1	58	8.08012
BS16_0111	6831074	4306	6826768	16.848	1	71	7.79175
BS16_0114	6831074	3670	6827404	18.434	1	66	8.44073
BS16_0113	6831074	2774	6828300	36.833	1	176	15.5415
BS16_0115	6831074	1619	6829455	38.533	1	148	16.3558
BS16_0118	6831074	9198	6821876	15.254	1	53	7.23292
BS16_0116	6831074	1733	6829341	38.4	1	147	15.987
BS16_0117	6831074	3743	6827331	32.811	1	132	14.048
BS16_0120	6831074	4821	6826253	22.939	1	319	9.64124
BS16_0119	6831074	3178	6827896	31.853	1	374	12.9551
BS16_0121	6831074	3447	6827627	26.15	1	379	10.7885
BS16_0123	6831074	2574	6828500	20.454	1	69	9.07937
BS16_0122	6831074	3522	6827552	20.224	1	78	9.10661
BS16_0124	6831074	2278	6828796	35.805	1	378	15.3031
BS16_0125	6831074	1767	6829307	28.113	1	162	11.4737
BS16_0126	6831074	3075	6827999	32.039	1	331	12.9317
BS16_0127	6831074	2678	6828396	28.882	1	361	11.7769
BS16_0128	6831074	6903	6824171	15.353	1	199	7.11733
BS16_0130	6831074	2941	6828133	19.085	1	63	8.47425
BS16_0129	6831074	3238	6827836	31.307	1	89	13.813
BS16_0131	6831074	3252	6827822	18.673	1	137	8.60146
BS16_0132	6831074	1432	6829642	21.217	1	78	9.31766
BS16_0133	6831074	2255	6828819	18.971	1	67	8.48449
BS16_0134	6831074	48166	6782908	28.342	1	362	16.4521
BS16_0136	6831074	62201	6768873	16.137	1	182	7.99203
BS16_0137	6831074	25318	6805756	37.24	1	538	16.5281
BS16_0135	6831074	3484	6827590	17.958	1	55	8.12012
BS16_0138	6831074	8696	6822378	26.674	1	237	10.9998
BS16_0140	6831074	558	6830516	51.909	1	573	20.6126
BS16_0139	6831074	614	6830460	38.826	1	124	15.5675
BS16_0141	6831074	3102	6827972	27.736	1	121	11.9293
BS16_0142	6831074	851	6830223	31.072	1	96	12.8567
BS16_0145	6831074	67064	6764010	23.484	1	97	11.1564
BS16_0143	6831074	1461	6829613	35.537	1	119	15.2975
BS16_0144	6831074	58455	6772619	15.765	1	227	7.77006
BS16_0146	6831074	62341	6768733	23.836	1	99	11.3433
BS16_0147	6831074	25278	6805796	17.716	1	68	8.42213
BS16_0148	6831074	72020	6759054	15.338	1	59	7.72235
BS16_0149	6831074	19583	6811491	19.876	1	268	9.49635
BS16_0151	6831074	54276	6776798	14.809	1	69	7.40532
BS16_0152	6831074	57790	6773284	14.381	1	63	7.18066
BS16_0150	6831074	43150	6787924	14.846	1	193	7.35613
BS16_0153	6831074	3812	6827262	15.393	1	173	7.19525
BS16_0154	6831074	18093	6812981	16.185	1	68	7.64715
BS16_0156	6831074	31069	6800005	12.968	1	63	6.36021
BS16_0157	6831074	2798	6828276	16.138	1	51	7.28596
BS16_0155	6831074	6994	6824080	16.416	1	224	7.79308
BS16_0158	6831074	5692	6825382	20.328	1	62	9.30017
BS16_0159	6831074	2970	6828104	19.774	1	195	8.9733
BS16_0160	6831074	2766	6828308	18.858	1	252	8.47957
BS16_0163	6831074	6401	6824673	23.941	1	96	10.5015
BS16_0162	6831074	4705	6826369	35.201	1	127	15.5462
BS16_0166	6831074	2253	6828821	27.603	1	92	12.0511
BS16_0165	6831074	4509	6826565	32.935	1	148	14.7297
BS16_0167	6831074	11218	6819856	32.265	1	189	14.5244
BS16_0168	6831074	18877	6812197	16.929	1	66	8.10573
BS16_0171	6831074	60161	6770913	22.027	1	381	10.4928
BS16_0169	6831074	23815	6807259	17.789	1	69	8.57863
BS16_0170	6831074	12874	6818200	30.836	1	116	13.2171
BS16_0172	6831074	27018	6804056	18.766	1	198	9.37285
BS16_0174	6831074	47902	6783172	29.611	1	127	14.5633
BS16_0175	6831074	38597	6792477	23.693	1	464	11.2239
BS16_0173	6831074	1843	6829231	21.404	1	195	9.82509
BS16_0176	6831074	44370	6786704	17.663	1	83	8.99228
BS16_0181	6831074	4829	6826245	24.768	1	92	10.8109
BS16_0195	6831074	1555	6829519	27.689	1	92	12.6643
BS16_0216	6831074	7239	6823835	22.005	1	111	10.115
BS16_0215	6831074	11314	6819760	17.111	1	65	7.97731
BS16_0218	6831074	3449	6827625	24.181	1	165	11.122
BS16_0217	6831074	5159	6825915	17.547	1	62	7.83187
BS16_0240	6831074	11996	6819078	10.411	1	44	5.17464
BS16_0241	6831074	12465	6818609	22.511	1	99	10.7994
BS16_0243	6831074	89564	6741510	5.849	1	28	2.94633
BS16_0244	6831074	9382	6821692	33.895	1	255	14.5781
BS16_0242	6831074	15505	6815569	10.994	1	57	5.37477
BS16_0245	6831074	9134	6821940	24.614	1	96	11.3582
BS16_0246	6831074	8931	6822143	14.273	1	94	6.50234
BS16_0247	6831074	25121	6805953	28.038	1	113	14.0894
BS16_0248	6831074	3234	6827840	22.869	1	98	10.4017
BS16_0249	6831074	8137	6822937	23.416	1	94	10.1281
BS16_0251	6831074	15470	6815604	22.938	1	84	11.3975
BS16_0252	6831074	12582	6818492	21.869	1	89	10.478
BS16_0250	6831074	14380	6816694	25.807	1	96	11.0661
BS16_0254	6831074	6516	6824558	24.092	1	125	11.6147
BS16_0253	6831074	765	6830309	40.03	1	127	17.6596
BS16_0255	6831074	2436	6828638	24.362	1	114	12.3963
BS16_0256	6831074	1627	6829447	27.902	1	92	12.8595
BS16_0260	6831074	16126	6814948	24.483	1	122	15.9457
BS16_0257	6831074	1519	6829555	39.643	1	132	18.7584
BS16_0258	6831074	4762	6826312	23.927	1	87	11.3465
BS16_0280	6831074	27196	6803878	24.664	1	121	13.436
BS16_0281	6831074	1654	6829420	34.752	1	126	16.1231
BS16_0282	6831074	487	6830587	31.92	1	99	15.2841
BS16_0283	6831074	958	6830116	37.037	1	123	17.1582
BS16_0284	6831074	1838	6829236	22.543	1	89	11.2186
BS16_0287	6831074	1219	6829855	29.408	1	97	13.0106
BS16_0289	6831074	1535	6829539	54.845	1	279	21.9159
BS16_0285	6831074	6482	6824592	24.126	1	96	12.902
BS16_0290	6831074	7324	6823750	38.144	1	191	19.0384
BS16_0291	6831074	2804	6828270	30.308	1	83	12.5113
BS16_0300	6831074	9676	6821398	15.836	1	192	7.65812
BS16_0292	6831074	8691	6822383	24.473	1	93	10.3215
BS16_0321	6831074	4295	6826779	17.655	1	133	8.17648
BS16_0304	6831074	5049	6826025	28.159	1	99	12.4316
BS16_0320	6831074	1252	6829822	26.724	1	97	11.6049
BS16_0322	6831074	1570	6829504	20.379	1	68	8.80869
BS16_0326	6831074	5105	6825969	18.618	1	72	8.6043
BS16_0327	6831074	2771	6828303	16.545	1	55	7.42282
BS16_0328	6831074	3550	6827524	19.526	1	77	8.5315
BS16_0330	6831074	2506	6828568	18.688	1	72	8.36009
BS16_0331	6831074	1162	6829912	26.131	1	88	11.0697
BS16_0340	6831074	5080	6825994	14.573	1	83	6.67873
BS16_0336	6831074	1322	6829752	28.441	1	98	12.1292
BS16_0342	6831074	5225	6825849	16.735	1	64	7.68421
BS16_0343	6831074	3078	6827996	19.947	1	69	9.04295
BS16_0344	6831074	3365	6827709	16.272	1	62	7.36308
BS16_0346	6831074	2201	6828873	18.408	1	61	8.12316
BS16_0347	6831074	3586	6827488	23.524	1	95	10.3243
BS16_0348	6831074	507	6830567	43.444	1	167	17.9038
BS16_0349	6831074	989	6830085	23.338	1	99	10.6387
BS16_0350	6831074	1683	6829391	23.279	1	95	9.86772
BS16_0353	6831074	1900	6829174	28.402	1	94	11.5077
BS16_0352	6831074	851	6830223	34.561	1	141	13.8955
BS16_0354	6831074	25277	6805797	22.619	1	115	10.8693
BS16_0355	6831074	44585	6786489	21.119	1	94	10.3474
BS16_0358	6831074	6610	6824464	17.061	1	67	7.87878
BS16_0357	6831074	5867	6825207	15.116	1	63	7.06095
BS16_0356	6831074	59785	6771289	30.666	1	171	14.2366
BS16_0359	6831074	1446	6829628	27.267	1	99	11.6457
BS16_0360	6831074	6031	6825043	15.022	1	68	6.96072
BS16_0361	6831074	4275	6826799	18.499	1	64	8.30405
BS16_0362	6831074	1501	6829573	25.36	1	94	10.7769
BS16_0363	6831074	3558	6827516	19.846	1	72	8.73008
BS16_0364	6831074	1547	6829527	21.268	1	72	9.2409
BS16_0365	6831074	2584	6828490	20.756	1	97	10.766
BS16_0366	6831074	4279	6826795	15.88	1	54	7.21798
BS16_0367	6831074	2393	6828681	21.704	1	94	9.64221
BS16_0368	6831074	1641	6829433	19.112	1	59	8.31869
BS16_0371	6831074	1619	6829455	19.794	1	68	8.6358
BS16_0372	6831074	1554	6829520	20.445	1	88	8.88646
BS16_0373	6831074	4414	6826660	17.612	1	63	7.88001
BS16_0374	6831074	4143	6826931	17.132	1	71	7.7595
BS16_0375	6831074	1870	6829204	23.38	1	78	9.97879
BS16_0376	6831074	3788	6827286	32.568	1	184	14.1341
BS16_0377	6831074	7511	6823563	14.858	1	72	6.89872
BS16_0380	6831074	8304	6822770	15.728	1	57	7.2692
BS16_0387	6831074	6597	6824477	17.412	1	62	7.88668
BS16_0385	6831074	4296	6826778	17.259	1	58	7.90758
BS16_0386	6831074	429	6830645	41.714	1	154	16.8998
BS16_0390	6831074	3690	6827384	16.03	1	54	7.30806
BS16_0391	6831074	3394	6827680	19.322	1	61	8.45738
BS16_0392	6831074	6627	6824447	24.327	1	115	10.9578
BS16_0393	6831074	5407	6825667	25.161	1	123	10.7805
BS16_0394	6831074	2046	6829028	19.48	1	69	8.49709
BS16_0396	6831074	6077	6824997	13.209	1	47	6.07548
BS16_0397	6831074	3408	6827666	16.457	1	89	7.37821
BS16_0398	6831074	2879	6828195	19.696	1	75	8.67557
BS16_0399	6831074	2268	6828806	18.681	1	89	8.19856
BS16_0400	6831074	2539	6828535	17.723	1	76	7.82962
BS16_0401	6831074	425	6830649	42.895	1	146	17.0342
BS16_0402	6831074	343	6830731	33.072	1	165	13.3571
BS16_0403	6831074	1093	6829981	24.686	1	88	10.348
BS16_0404	6831074	4269	6826805	29.28	1	123	12.8788
BS16_0405	6831074	10246	6820828	26.47	1	88	11.8371
BS16_0406	6831074	1884	6829190	27.428	1	97	11.4822
BS16_0407	6831074	9281	6821793	25.732	1	117	11.9691
BS16_0408	6831074	24043	6807031	14.191	1	57	6.94515
BS16_0409	6831074	7851	6823223	25.527	1	84	11.8095
BS16_0410	6831074	8440	6822634	23.525	1	88	11.0289
BS16_0412	6831074	6715	6824359	29.893	1	119	13.7743
BS16_0411	6831074	14175	6816899	18.395	1	77	8.74713
BS16_0413	6831074	13613	6817461	23.592	1	95	11.8263
BS16_0414	6831074	39599	6791475	9.698	1	38	5.10404
BS16_0415	6831074	9905	6821169	19.548	1	71	9.14241
BS16_0416	6831074	19726	6811348	15.899	1	91	7.68575
BS16_0417	6831074	54974	6776100	7.901	1	43	4.32684
BS16_0418	6831074	11623	6819451	22.675	1	92	11.2998
BS16_0419	6831074	3449	6827625	39.793	1	132	17.2379
BS16_0420	6831074	6346	6824728	29.022	1	118	13.9282
BS16_0421	6831074	13149	6817925	20.239	1	86	9.48067
BS16_0422	6831074	5976	6825098	27.467	1	91	12.8058
BS16_0423	6831074	27068	6804006	12.915	1	51	6.35113
BS16_0424	6831074	47868	6783206	9.526	1	46	5.04297
BS16_0425	6831074	29211	6801863	14.651	1	75	7.09464
BS16_0426	6831074	56294	6774780	8.198	1	38	4.50317
BS16_0427	6831074	11845	6819229	24.14	1	97	11.815
BS16_0428	6831074	28329	6802745	12.58	1	61	6.17771
BS16_0429	6831074	10683	6820391	23.047	1	122	10.3561
BS16_0434	6831074	2456	6828618	27.01	1	83	12.5028
BS16_0433	6831074	1914	6829160	21.702	1	67	9.23478
BS16_0437	6831074	94207	6736867	6.408	1	37	3.44941
BS16_0439	6831074	7420	6823654	31.307	1	114	15.7308
BS16_0438	6831074	38667	6792407	10.109	1	53	5.24336
BS16_0440	6831074	28619	6802455	12.736	1	57	6.2465
BS16_0449	6831074	8810	6822264	24.163	1	91	12.2656
BS16_0453	6831074	3487	6827587	36.482	1	335	14.9841
BS16_0454	6831074	2299	6828775	20.683	1	95	8.85446
BS16_0455	6831074	12599	6818475	15.95	1	59	7.27882
BS16_0457	6831074	5379	6825695	27.022	1	111	11.1575
BS16_0459	6831074	8447	6822627	26.979	1	115	11.0979
BS16_0458	6831074	6004	6825070	41.593	1	148	16.6453
BS16_0461	6831074	3484	6827590	18.926	1	78	8.47993
BS16_0460	6831074	7134	6823940	19.617	1	71	8.74166
BS16_0462	6831074	3488	6827586	18.564	1	59	8.32913
BS16_0463	6831074	12089	6818985	15.957	1	79	7.34248
BS16_0464	6831074	19045	6812029	13.182	1	82	6.24743
BS16_0466	6831074	12778	6818296	17.503	1	73	7.77885
BS16_0465	6831074	6201	6824873	19.109	1	63	8.50501
BS16_0468	6831074	16771	6814303	13.568	1	82	6.27444
BS16_0467	6831074	6312	6824762	41.326	1	186	16.5296
BS16_0474	6831074	2146	6828928	28.055	1	97	13.5826
BS16_0469	6831074	4995	6826079	35.17	1	186	14.9316
BS16_0475	6831074	1906	6829168	25.718	1	96	13.0711
BS16_0476	6831074	1087	6829987	31.505	1	98	14.1249
BS16_0478	6831074	6498	6824576	22.365	1	76	10.0116
BS16_0479	6831074	1679	6829395	27.778	1	91	12.5279
BS16_0477	6831074	2556	6828518	27.193	1	118	13.5864
BS16_0490	6831074	697	6830377	31.776	1	147	13.1685
BS16_0493	6831074	4009	6827065	15.902	1	77	7.21014
BS16_0489	6831074	5647	6825427	12.966	1	46	5.97351
BS16_0495	6831074	2085	6828989	20.545	1	68	8.96128
BS16_0494	6831074	3234	6827840	17.84	1	266	8.08297
BS16_0500	6831074	65508	6765566	15.679	1	74	8.03141
BS16_0496	6831074	3686	6827388	22.278	1	368	10.2314
BS16_0502	6831074	39758	6791316	25.006	1	398	11.7704
BS16_0501	6831074	80832	6750242	17.424	1	262	8.91567
BS16_0503	6831074	77620	6753454	16.7	1	228	8.49502
BS16_0504	6831074	35452	6795622	35.926	1	589	16.6055
BS16_0505	6831074	7835	6823239	22.273	1	92	9.96809
BS16_0507	6831074	14154	6816920	16.859	1	259	7.89779
BS16_0506	6831074	1164	6829910	34.835	1	99	14.7291
BS16_0508	6831074	1052	6830022	37.386	1	189	15.7496
BS16_0509	6831074	5236	6825838	19.254	1	65	8.76035
BS16_0510	6831074	3883	6827191	18.864	1	75	8.57859
BS16_0512	6831074	3387	6827687	34.956	1	134	14.8221
BS16_0511	6831074	8818	6822256	18.81	1	69	8.90754
BS16_0513	6831074	4522	6826552	21.815	1	98	10.1428
BS16_0515	6831074	80822	6750252	27.237	1	286	13.0323
BS16_0517	6831074	66719	6764355	15.923	1	254	8.19928
BS16_0526	6831074	1216	6829858	24.149	1	74	10.1639
BS16_0514	6831074	54908	6776166	18.407	1	67	9.10414
BS16_0527	6831074	1801	6829273	26.87	1	98	10.9614
BS16_0525	6831074	818	6830256	39.428	1	135	16.0733
BS16_0522	6831074	654	6830420	43.082	1	152	17.1776
BS16_0545	6831074	110762	6720312	18.987	1	279	9.23665
BS16_0600	6831074	13673	6817401	11.098	1	47	5.45492
BS16_0601	6831074	8966	6822108	14.958	1	66	7.07262
BS16_0603	6831074	5809	6825265	20.95	1	154	9.44807
BS16_0607	6831074	8911	6822163	14.771	1	71	6.91975
BS16_0609	6831074	5769	6825305	14.43	1	68	6.75436
BS16_0610	6831074	1365	6829709	24.507	1	79	10.6097
BS16_0670	6831074	5858	6825216	20.666	1	89	9.10326
BS16_0604	6831074	5897	6825177	16.057	1	74	7.37561
BS16_0605	6831074	5774	6825300	16.584	1	69	7.58229
BS16_0608	6831074	2304	6828770	21.266	1	85	9.31717
BS16_0606	6831074	7626	6823448	16.296	1	87	7.51503
BS16_0671	6831074	40387	6790687	9.894	1	66	5.6905
BS16_0675	6831074	18761	6812313	17.897	1	149	11.0368
BS16_0672	6831074	18936	6812138	14.609	1	84	7.41959
BS16_0676	6831074	31026	6800048	10.208	1	53	5.5024
BS16_0684	6831074	70538	6760535	6.638	1	36	3.53433
BS16_0679	6831074	90426	6740648	6.076	1	33	3.31348
BS16_0678	6831074	8879	6822195	16.773	1	76	7.68498
BS16_0182	6831074	2711	6828363	48.959	1	179	19.3066
BS16_0010	6831074	2861	6828213	20.659	1	69	8.91636
BS16_0680	6831074	174682	6656392	4.655	1	25	2.43483
BS16_0183	6831074	5668	6825406	50.804	1	224	20.2676
BS16_0683	6831074	24851	6806223	11.501	1	62	5.63933
BS16_0184	6831074	712	6830362	55.48	1	235	21.5036
BS16_0196	6831074	701	6830373	25.488	1	73	10.6487
BS16_0194	6831074	4007	6827067	21.049	1	68	9.03338
BS16_0198	6831074	691	6830383	48.863	1	129	19.4723
BS16_0018	6831074	1243	6829831	35.205	1	546	14.6802
BS16_0185	6831074	516	6830558	44.847	1	231	17.5908
BS16_0197	6831074	1751	6829323	22.847	1	71	9.72584
BS16_0001	6831074	5301	6825773	29.304	1	95	12.5909
BS16_0220	6831074	405	6830669	38.382	1	121	15.224
BS16_0267	6831074	5962	6825112	43.419	1	172	17.3795
BS16_0268	6831074	3519	6827555	45.784	1	171	18.1393
BS16_0271	6831074	11926	6819148	47.481	1	183	19.0162
BS16_0019	6831074	585	6830489	66.919	1	268	34.7171
BS16_0020	6831074	661	6830413	26.14	1	324	10.7411
BS16_0273	6831074	13875	6817199	43.665	1	229	17.6862
BS16_0266	6831074	1908	6829166	54.718	1	231	21.252
BS16_0265	6831074	1726	6829348	44.906	1	198	17.777
BS16_0021	6831074	3557	6827517	22.113	1	77	9.50579
BS16_0277	6831074	2584	6828490	53.784	1	199	23.6253
BS16_0279	6831074	6535	6824539	35.806	1	123	16.2278
BS16_0264	6831074	4179	6826895	44.526	1	191	17.6649
BS16_0286	6831074	2030	6829044	42.266	1	141	16.7156
BS16_0276	6831074	9281	6821793	39.544	1	173	17.5057
BS16_0270	6831074	12347	6818727	47.18	1	251	18.9886
BS16_0274	6831074	10868	6820206	41.656	1	163	16.876
BS16_0288	6831074	432	6830642	49.313	1	139	19.4401
BS16_0275	6831074	1089	6829985	43.547	1	848	17.9667
BS16_0272	6831074	9593	6821481	56.265	1	245	22.3705
BS16_0269	6831074	5007	6826067	44.67	1	185	17.8285
BS16_0293	6831074	1293	6829781	51.261	1	242	20.3235
BS16_0305	6831074	1009	6830065	22.794	1	273	9.49349
BS16_0297	6831074	385	6830689	45.221	1	153	18.1581
BS16_0314	6831074	993	6830081	22.751	1	66	9.546
BS16_0307	6831074	2015	6829059	21.242	1	182	8.89154
BS16_0306	6831074	1848	6829226	21.645	1	275	9.36256
BS16_0309	6831074	1899	6829175	18.283	1	252	8.00948
BS16_0299	6831074	826	6830248	53.478	1	196	20.8227
BS16_0317	6831074	2475	6828599	18.475	1	62	8.10247
BS16_0002	6831074	10566	6820508	22.345	1	317	10.1242
BS16_0311	6831074	1327	6829747	19.914	1	59	8.50911
BS16_0313	6831074	5318	6825756	19.022	1	62	8.44848
BS16_0301	6831074	178	6830896	58.518	1	211	22.7164
BS16_0302	6831074	731	6830343	33.89	1	151	13.8493
BS16_0316	6831074	3441	6827633	17.886	1	59	7.93618
BS16_0318	6831074	699	6830375	41.529	1	443	16.5685
BS16_0315	6831074	1639	6829435	19.072	1	267	8.2507
BS16_0303	6831074	1185	6829889	22.866	1	293	9.88179
BS16_0312	6831074	5412	6825662	18.239	1	73	7.89644
BS16_0308	6831074	3869	6827205	19.593	1	149	8.36307
BS16_0333	6831074	3672	6827402	19.356	1	278	8.52383
BS16_0338	6831074	5350	6825724	18.275	1	61	7.90337
BS16_0319	6831074	3187	6827887	19.669	1	72	8.59783
BS16_0334	6831074	2256	6828818	21.271	1	68	9.18219
BS16_0329	6831074	5158	6825916	15.867	1	63	7.09329
BS16_0337	6831074	602	6830472	41.886	1	376	16.8372
BS16_0310	6831074	2240	6828834	17.734	1	55	7.80315
BS16_0341	6831074	3197	6827877	19.907	1	317	8.80199
BS16_0383	6831074	545	6830529	47.758	1	251	18.4502
BS16_0325	6831074	2359	6828715	20.803	1	69	8.81721
BS16_0324	6831074	573	6830501	58.69	1	198	23.5522
BS16_0332	6831074	4307	6826767	18.873	1	59	8.14386
BS16_0382	6831074	664	6830410	46.326	1	187	19.2696
BS16_0339	6831074	2523	6828551	20.055	1	63	8.59802
BS16_0351	6831074	1007	6830067	51.536	1	159	20.0674
BS16_0379	6831074	1264	6829810	42.359	1	183	16.7381
BS16_0381	6831074	621	6830453	57.995	1	166	22.2701
BS16_0369	6831074	817	6830257	46.249	1	142	18.0465
BS16_0370	6831074	714	6830360	45.142	1	253	17.9481
BS16_0378	6831074	555	6830519	46.73	1	148	18.5473
BS16_0443	6831074	1002	6830072	49.427	1	175	19.255
BS16_0441	6831074	4272	6826802	46.106	1	173	18.157
BS16_0447	6831074	1453	6829621	17.524	1	167	7.64223
BS16_0451	6831074	2807	6828267	22.975	1	87	9.61527
BS16_0003	6831074	198	6830876	60.649	1	234	24.2274
BS16_0442	6831074	212	6830862	52.877	1	173	20.3279
BS16_0388	6831074	451	6830623	43.346	1	136	17.4757
BS16_0389	6831074	652	6830422	45	1	131	18.399
BS16_0384	6831074	568	6830506	64.162	1	324	25.3889
BS16_0431	6831074	2467	6828607	45.627	1	162	18.8502
BS16_0430	6831074	2077	6828997	55.848	1	232	23.0053
BS16_0470	6831074	2384	6828690	44.616	1	166	17.5807
BS16_0432	6831074	1119	6829955	46.202	1	143	18.5271
BS16_0435	6831074	1551	6829523	36.203	1	125	14.7888
BS16_0436	6831074	1574	6829500	48.182	1	142	19.8981
BS16_0448	6831074	14379	6816695	24.528	1	149	10.2862
BS16_0488	6831074	613	6830461	35.062	1	94	14.0373
BS16_0450	6831074	3595	6827479	18.976	1	69	8.23258
BS16_0471	6831074	7795	6823279	47.167	1	172	18.7373
BS16_0492	6831074	785	6830289	44.699	1	146	17.6201
BS16_0540	6831074	66072	6765002	50.272	1	269	23.0726
BS16_0518	6831074	51815	6779259	44.188	1	226	20.2309
BS16_0004	6831074	5305	6825769	21.83	1	97	9.90667
BS16_0491	6831074	8609	6822465	30.408	1	143	12.456
BS16_0542	6831074	63758	6767316	49.229	1	595	22.5814
BS16_0452	6831074	1906	6829168	22.102	1	227	9.27167
BS16_0472	6831074	5409	6825665	53.982	1	176	20.9069
BS16_0482	6831074	8674	6822400	21.341	1	71	9.03519
BS16_0480	6831074	4887	6826187	30.761	1	98	12.6179
BS16_0549	6831074	44072	6787002	53.23	1	194	24.5205
BS16_0473	6831074	5178	6825896	49.816	1	334	19.5573
BS16_0481	6831074	1284	6829790	24.598	1	99	10.1757
BS16_0541	6831074	2725	6828349	49.528	1	174	21.0005
BS16_0520	6831074	61915	6769159	49.016	1	263	22.3919
BS16_0519	6831074	2116	6828958	44.181	1	132	17.6663
BS16_0544	6831074	43989	6787085	57.835	1	277	26.4967
BS16_0570	6831074	58677	6772397	47.558	1	175	21.9418
BS16_0521	6831074	58879	6772195	52.282	1	752	24.0328
BS16_0485	6831074	10001	6821073	20.941	1	231	8.89423
BS16_0483	6831074	469	6830605	67.471	1	262	37.8709
BS16_0484	6831074	831	6830243	33.726	1	98	13.8561
BS16_0487	6831074	280	6830794	34.25	1	134	13.7632
BS16_0543	6831074	66279	6764795	55.161	1	219	25.2213
BS16_0546	6831074	71852	6759222	49.349	1	196	22.6236
BS16_0573	6831074	53580	6777494	48.001	1	643	21.9831
BS16_0579	6831074	2893	6828181	45.365	1	155	18.4428
BS16_0005	6831074	709	6830365	33.01	1	99	13.7086
BS16_0547	6831074	61238	6769836	38.246	1	547	17.8247
BS16_0548	6831074	8080	6822994	40.592	1	121	17.1814
BS16_0611	6831074	4408	6826666	28.912	1	115	12.4456
BS16_0602	6831074	2128	6828946	22.402	1	176	9.77229
BS16_0550	6831074	7980	6823094	42.36	1	236	17.7709
BS16_0551	6831074	4047	6827027	56.442	1	217	23.5301
BS16_0553	6831074	15918	6815156	42.448	1	278	19.5916
BS16_0616	6831074	3602	6827472	23.456	1	117	10.2147
BS16_0554	6831074	72697	6758377	49.024	1	199	22.5511
BS16_0574	6831074	30461	6800613	38.234	1	148	17.1815
BS16_0572	6831074	71306	6759768	41.87	1	178	19.2261
BS16_0621	6831074	4930	6826144	22.742	1	115	9.92394
BS16_0620	6831074	7530	6823544	26.986	1	163	11.6846
BS16_0571	6831074	69344	6761730	47.329	1	592	21.8201
BS16_0623	6831074	4862	6826212	25.312	1	117	10.9836
BS16_0613	6831074	2567	6828507	24.09	1	118	10.4184
BS16_0614	6831074	1897	6829177	24.075	1	87	10.3425
BS16_0631	6831074	5684	6825390	20.027	1	113	8.88882
BS16_0619	6831074	4030	6827044	22.962	1	98	10.0898
BS16_0632	6831074	2573	6828501	21.826	1	96	9.6092
BS16_0612	6831074	2665	6828409	20.752	1	82	9.15465
BS16_0633	6831074	2472	6828602	26.343	1	97	11.5496
BS16_0615	6831074	3971	6827103	19.722	1	81	8.80154
BS16_0636	6831074	4163	6826911	27.459	1	98	11.7912
BS16_0637	6831074	2148	6828926	26.923	1	196	11.4925
BS16_0618	6831074	4269	6826805	25.618	1	119	11.2563
BS16_0625	6831074	3623	6827451	25.262	1	126	10.9513
BS16_0617	6831074	2771	6828303	25.796	1	134	11.1285
BS16_0622	6831074	2548	6828526	31.11	1	188	13.3775
BS16_0627	6831074	1746	6829328	31.463	1	125	13.1007
BS16_0628	6831074	4499	6826575	21.18	1	96	9.21296
BS16_0624	6831074	4484	6826590	29.341	1	134	12.613
BS16_0626	6831074	3384	6827690	27.607	1	153	11.8585
BS16_0630	6831074	3264	6827810	27.912	1	164	12.0783
BS16_0629	6831074	4253	6826821	27.365	1	145	12.0957
BS16_0688	6831074	8795	6822279	21.934	1	84	9.82696
BS16_0635	6831074	6819	6824255	22.689	1	228	10.2152
BS16_0689	6831074	6379	6824695	25.451	1	93	11.1132
BS16_0690	6831074	11818	6819256	21.729	1	98	9.9344
BS16_0691	6831074	5999	6825075	27.136	1	115	12.0768
BS16_0681	6831074	4261	6826813	24.399	1	96	11.0622
BS16_0634	6831074	1663	6829411	23.68	1	129	10.2479
BS16_0673	6831074	8310	6822764	23.989	1	97	10.6084
BS16_0687	6831074	6405	6824669	27.281	1	132	12.4297
BS16_0674	6831074	10704	6820370	19.466	1	88	8.84344
BS16_0692	6831074	5198	6825876	23.804	1	135	10.5505
BS16_0677	6831074	5246	6825828	20.575	1	93	9.37772
BS16_0695	6831074	5206	6825868	22.485	1	112	9.86847
BS16_0682	6831074	5187	6825887	23.457	1	91	10.302
BS16_0699	6831074	5577	6825497	22.529	1	115	10.157
BS16_0686	6831074	9456	6821618	21.207	1	134	9.58585
BS16_0006	6831074	527	6830547	29.207	1	98	12.1119
BS16_0696	6831074	1926	6829148	27.308	1	98	11.9177
BS16_0701	6831074	1939	6829135	31.883	1	152	14.1118
BS16_0685	6831074	6456	6824618	25.789	1	99	11.3324
BS16_0702	6831074	5264	6825810	21.198	1	134	9.67607
BS16_0693	6831074	4893	6826181	25.096	1	128	11.007
BS16_0704	6831074	6453	6824621	28.543	1	99	12.3985
BS16_0698	6831074	4896	6826178	24.379	1	138	10.6411
BS16_0712	6831074	6257	6824817	26.293	1	116	11.4916
BS16_0714	6831074	2681	6828393	26.613	1	99	11.446
BS16_0715	6831074	7008	6824066	24.676	1	98	10.8471
BS16_0694	6831074	7068	6824006	20.164	1	99	9.01919
BS16_0700	6831074	6800	6824274	23.145	1	94	10.4963
BS16_0703	6831074	8796	6822278	25.267	1	117	11.0934
BS16_0697	6831074	6237	6824837	21.28	1	89	9.37292
BS16_0718	6831074	3046	6828028	30.744	1	132	13.3185
BS16_0009	6831074	1989	6829085	23.572	1	83	9.88851
BS17_0001	6831074	1947	6829127	28.086	1	98	11.3554
BS17_0002	6831074	2998	6828076	27.855	1	96	11.3655
BS16_0007	6831074	817	6830257	26.264	1	79	11.041
BS16_0706	6831074	10930	6820144	21.953	1	91	9.94307
BS16_0707	6831074	6819	6824255	21.987	1	97	9.81918
BS17_0005	6831074	849	6830225	35.655	1	119	14.3621
BS17_0004	6831074	4237	6826837	26.139	1	194	10.8206
BS17_0007	6831074	1503	6829571	28.49	1	114	11.6422
BS17_0008	6831074	1850	6829224	27.804	1	89	11.3831
BS16_0709	6831074	7794	6823280	22.167	1	82	9.953
BS17_0006	6831074	2482	6828592	31.989	1	116	13.1454
BS16_0705	6831074	4332	6826742	26.048	1	125	11.3536
BS16_0710	6831074	4205	6826869	25.671	1	126	11.2066
BS16_0708	6831074	13669	6817405	24.765	1	95	11.0404
BS16_0711	6831074	6418	6824656	23.752	1	99	10.4077
BS16_0713	6831074	6386	6824688	24.023	1	99	10.4946
BS16_0716	6831074	7877	6823197	23.538	1	99	10.4564
BS16_0717	6831074	4744	6826330	20.272	1	75	9.00562
BS17_0010	6831074	745	6830329	25.748	1	79	10.4594
BS16_0719	6831074	6003	6825071	27.354	1	127	11.8818
BS16_0008	6831074	1085	6829989	22.637	1	77	9.5239
BS17_0012	6831074	579	6830495	29.185	1	88	11.7249
BS17_0013	6831074	1174	6829900	28.73	1	82	11.8163
BS17_0003	6831074	1147	6829927	30.4	1	96	12.2522
BS17_0014	6831074	800	6830274	32.819	1	96	13.2676
BS17_0009	6831074	1413	6829661	37.426	1	131	14.8863
BS17_0020	6831074	1551	6829523	32.972	1	97	13.3802
BS17_0019	6831074	3526	6827548	32.834	1	126	13.5546
BS17_0026	6831074	2762	6828312	30.018	1	91	12.279
BS17_0024	6831074	4719	6826355	24.205	1	85	10.259
BS17_0030	6831074	503	6830571	37.185	1	125	14.9563
BS17_0027	6831074	1792	6829282	29.579	1	98	12.1957
BS17_0028	6831074	1921	6829153	23.534	1	94	10.0353
BS17_0029	6831074	709	6830365	32.721	1	131	13.3824
BS17_0011	6831074	1288	6829786	32.277	1	111	12.9701
BS17_0017	6831074	579	6830495	32.048	1	98	13.1816
BS17_0025	6831074	3379	6827695	25.634	1	97	10.5719
BS17_0041	6831074	1095	6829979	31.735	1	237	12.9397
BS17_0032	6831074	3734	6827340	26.018	1	121	10.8536
BS17_0016	6831074	1811	6829263	26.243	1	221	11.0762
BS17_0048	6831074	3470	6827604	22.83	1	114	9.66536
BS17_0022	6831074	3312	6827762	31.866	1	99	13.1687
BS17_0015	6831074	2028	6829046	36.409	1	97	14.9201
BS17_0049	6831074	1022	6830052	28.485	1	84	11.7807
BS17_0023	6831074	1885	6829189	26.089	1	86	10.7865
BS17_0045	6831074	779	6830295	34.818	1	376	13.9476
BS17_0018	6831074	2116	6828958	27.318	1	121	11.3465
BS17_0031	6831074	3071	6828003	32.332	1	96	13.2656
BS17_0051	6831074	1125	6829949	26.952	1	248	11.2112
BS17_0035	6831074	2671	6828403	39.44	1	155	15.8564
BS17_0042	6831074	3112	6827962	29.504	1	96	12.0281
BS17_0043	6831074	616	6830458	29.39	1	98	11.9242
BS17_0036	6831074	2541	6828533	32.628	1	118	13.4168
BS17_0034	6831074	4791	6826283	27.021	1	93	11.1347
BS17_0053	6831074	3225	6827849	26.977	1	98	11.3921
BS17_0037	6831074	1735	6829339	22.802	1	255	9.51375
BS17_0054	6831074	1406	6829668	25.41	1	86	10.7606
BS17_0038	6831074	850	6830224	29.049	1	158	11.9127
BS17_0033	6831074	4291	6826783	25.497	1	81	10.5872
BS17_0044	6831074	1714	6829360	31.709	1	95	12.953
BS17_0056	6831074	2773	6828301	30.754	1	93	12.8356
BS17_0039	6831074	3023	6828051	27.236	1	79	11.2392
BS17_0040	6831074	2113	6828961	37.26	1	297	14.9381
BS17_0046	6831074	1187	6829887	24.05	1	211	9.93349
BS17_0060	6831074	1586	6829488	32.78	1	163	13.8752
BS17_0058	6831074	3596	6827478	26.631	1	96	11.2263
BS17_0047	6831074	1000	6830074	28.77	1	91	11.8636
BS17_0059	6831074	3733	6827341	28.373	1	233	11.6974
BS17_0050	6831074	2209	6828865	25.995	1	89	10.8328
BS17_0065	6831074	1143	6829931	24.699	1	92	10.2846
BS17_0052	6831074	1128	6829946	30.287	1	315	12.9129
BS17_0067	6831074	6854	6824220	27.078	1	86	11.7579
BS17_0070	6831074	3464	6827610	24.131	1	237	9.95933
BS17_0073	6831074	3506	6827568	23.236	1	73	9.74754
BS17_0057	6831074	713	6830361	26.639	1	78	11.2787
BS17_0055	6831074	3117	6827957	27.157	1	93	11.1629
BS17_0078	6831074	2119	6828955	27.653	1	97	14.17
BS17_0079	6831074	3904	6827170	29.321	1	123	12.3155
BS17_0076	6831074	1663	6829411	27.77	1	89	11.3784
BS17_0064	6831074	726	6830348	28.963	1	88	12.0162
BS17_0069	6831074	2347	6828727	27.526	1	86	11.3655
BS17_0063	6831074	2773	6828301	29.383	1	152	12.2454
BS17_0062	6831074	2948	6828126	28.886	1	214	11.8983
BS17_0061	6831074	932	6830142	31.757	1	98	13.2779
BS17_0068	6831074	3886	6827188	23.93	1	354	10.2375
BS17_0066	6831074	2921	6828153	24.033	1	82	9.92508
BS17_0100	6831074	4669	6826405	23.395	1	95	9.86515
BS17_0102	6831074	5165	6825909	23.168	1	88	9.88982
BS17_0091	6831074	6067	6825007	24.991	1	111	10.3755
BS17_0095	6831074	622	6830452	26.223	1	98	10.8503
BS17_0099	6831074	1816	6829258	26.467	1	266	11.0968
BS17_0075	6831074	2493	6828581	25.336	1	96	10.5457
BS17_0077	6831074	4211	6826863	30.117	1	92	12.3849
BS17_0071	6831074	1238	6829836	25.698	1	96	10.7419
BS17_0080	6831074	4200	6826874	26.616	1	83	11.1646
BS17_0107	6831074	1981	6829093	19.209	1	72	8.42756
BS17_0074	6831074	761	6830313	30.789	1	146	12.5598
BS17_0082	6831074	2114	6828960	27.294	1	92	11.2777
BS17_0084	6831074	2064	6829010	27.889	1	113	11.5896
BS17_0083	6831074	1257	6829817	27.566	1	98	11.3171
BS17_0104	6831074	3431	6827643	17.351	1	69	7.78179
BS17_0093	6831074	2979	6828095	33.297	1	141	13.5447
BS17_0092	6831074	2456	6828618	26.183	1	122	10.8889
BS17_0094	6831074	830	6830244	29.384	1	146	12.0878
BS17_0106	6831074	3007	6828067	20.032	1	63	8.61653
BS17_0098	6831074	870	6830204	22.377	1	64	9.44993
BS17_0117	6831074	3469	6827605	20.917	1	68	8.93883
BS17_0116	6831074	3670	6827404	20.12	1	154	8.67441
BS17_0101	6831074	1962	6829112	20.858	1	92	8.98053
BS17_0118	6831074	3895	6827179	18.712	1	75	8.15807
BS17_0108	6831074	34974	6796100	21.948	1	266	10.5333
BS17_0097	6831074	2425	6828649	27.749	1	96	11.6185
BS17_0137	6831074	3295	6827779	18.667	1	152	8.12196
BS17_0103	6831074	2516	6828558	21.058	1	91	9.13841
BS17_0096	6831074	1050	6830024	30.739	1	98	12.5874
BS17_0105	6831074	2357	6828717	22.165	1	82	9.47317
BS17_0142	6831074	9579	6821495	22.643	1	197	9.94087
BS17_0115	6831074	6447	6824627	15.512	1	65	7.03648
BS17_0143	6831074	8242	6822832	20.379	1	95	8.88586
BS17_0145	6831074	7789	6823285	20.971	1	75	9.07571
BS17_0136	6831074	7462	6823612	20.68	1	71	8.95457
BS17_0109	6831074	13359	6817715	24.745	1	83	11.164
BS17_0146	6831074	7013	6824061	20.435	1	98	8.96818
BS17_0111	6831074	34557	6796517	18.096	1	157	8.62133
BS17_0147	6831074	9923	6821151	18.516	1	253	8.31528
BS17_0114	6831074	61822	6769252	18.574	1	66	9.13077
BS17_0135	6831074	3459	6827615	22.774	1	94	9.73717
BS17_0113	6831074	32984	6798090	23.257	1	98	11.12
BS17_0151	6831074	10587	6820487	16.095	1	64	7.33397
BS17_0119	6831074	5040	6826034	22.581	1	91	9.66983
BS17_0112	6831074	32179	6798895	23.752	1	97	11.2911
BS17_0140	6831074	8845	6822229	18.356	1	88	8.11722
BS17_0110	6831074	68621	6762453	21.735	1	111	10.443
BS17_0138	6831074	5876	6825198	14.31	1	53	6.41535
BS17_0139	6831074	2991	6828083	16.01	1	55	7.21768
BS17_0160	6831074	17605	6813469	21.827	1	97	9.50636
BS17_0156	6831074	1891	6829183	23.518	1	89	10.2174
BS17_0163	6831074	4743	6826331	20.338	1	95	8.72995
BS17_0131	6831074	4861	6826213	20.166	1	69	8.74311
BS17_0132	6831074	3010	6828064	25.505	1	86	10.7619
BS17_0133	6831074	2538	6828536	24.481	1	82	10.2832
BS17_0134	6831074	5065	6826009	22.599	1	249	9.67571
BS17_0171	6831074	22795	6808279	21.056	1	98	9.80018
BS17_0141	6831074	6713	6824361	18.606	1	58	8.26145
BS17_0166	6831074	11659	6819415	20.142	1	73	8.84337
BS17_0148	6831074	5027	6826047	23.051	1	86	9.99295
BS17_0150	6831074	2977	6828097	18.861	1	65	8.39644
BS17_0144	6831074	5447	6825627	19.616	1	72	8.4933
BS17_0153	6831074	4881	6826193	17.416	1	162	7.76735
BS17_0175	6831074	14818	6816256	18.301	1	73	8.44534
BS17_0165	6831074	2837	6828237	22.903	1	78	9.71413
BS17_0157	6831074	71227	6759847	21.906	1	126	10.6032
BS17_0155	6831074	3372	6827702	21.42	1	94	9.2045
BS17_0179	6831074	10524	6820550	20.338	1	75	9.31699
BS17_0159	6831074	23791	6807283	18.693	1	91	8.43251
BS17_0158	6831074	18744	6812330	19.481	1	258	8.64165
BS17_0178	6831074	61646	6769428	17.094	1	228	8.50331
BS17_0154	6831074	6069	6825005	22.025	1	232	9.53057
BS17_0152	6831074	7320	6823754	20.928	1	89	9.05986
BS17_0161	6831074	22753	6808321	21.026	1	99	9.23058
BS17_0162	6831074	11922	6819152	23.003	1	112	9.92577
BS17_0149	6831074	10519	6820555	23.155	1	98	10.1107
BS17_0187	6831074	2437	6828637	19.82	1	71	8.66533
BS17_0164	6831074	4547	6826527	21.76	1	122	9.32869
BS17_0174	6831074	16912	6814162	20.694	1	89	9.66439
BS17_0181	6831074	2605	6828469	20.358	1	74	8.89703
BS17_0183	6831074	2501	6828573	21.246	1	69	9.20396
BS17_0172	6831074	20185	6810889	21.705	1	81	10.0657
BS17_0167	6831074	21083	6809991	19.133	1	81	8.51509
BS17_0180	6831074	14893	6816181	22.551	1	243	10.8326
BS17_0173	6831074	15563	6815511	23.15	1	155	10.753
BS17_0176	6831074	55194	6775880	17.357	1	72	8.66758
BS17_0200	6831074	11541	6819533	16.606	1	194	7.5369
BS17_0196	6831074	1026	6830048	22.163	1	66	9.43642
BS17_0185	6831074	1523	6829551	24.365	1	81	10.3571
BS17_0195	6831074	740	6830334	23.699	1	84	9.93838
BS17_0203	6831074	4285	6826789	20.18	1	65	8.65363
BS17_0184	6831074	22264	6808810	23.128	1	96	10.4015
BS17_0182	6831074	1850	6829224	23.378	1	95	9.9525
BS17_0177	6831074	45124	6785950	20.111	1	88	9.5874
BS17_0186	6831074	1456	6829618	22.404	1	92	9.5708
BS17_0201	6831074	5078	6825996	20.544	1	249	8.96045
BS17_0188	6831074	2869	6828205	16.612	1	63	7.46147
BS17_0194	6831074	819	6830255	25.169	1	89	10.4714
BS17_0190	6831074	1493	6829581	20.308	1	61	8.71317
BS17_0208	6831074	4968	6826106	19.926	1	194	8.69933
BS17_0209	6831074	5042	6826032	23.06	1	257	9.90589
BS17_0198	6831074	1448	6829626	18.947	1	64	8.20269
BS17_0193	6831074	973	6830101	23.831	1	76	10.1927
BS17_0191	6831074	1352	6829722	22.003	1	93	9.36845
BS17_0189	6831074	1534	6829540	21.856	1	79	9.40439
BS17_0215	6831074	1288	6829786	33.806	1	116	13.7168
BS17_0212	6831074	6876	6824198	21.624	1	81	9.24296
BS17_0222	6831074	13790	6817284	23.089	1	99	10.0675
BS17_0225	6831074	1684	6829390	23.939	1	75	10.0682
BS17_0224	6831074	1407	6829667	25.895	1	375	10.9627
BS17_0202	6831074	7675	6823399	20.007	1	75	8.72074
BS17_0199	6831074	1700	6829374	18.755	1	64	8.15916
BS17_0192	6831074	2633	6828441	20.5	1	78	8.8083
BS17_0204	6831074	4152	6826922	20.08	1	75	8.6037
BS17_0197	6831074	653	6830421	27.221	1	98	11.3473
BS17_0205	6831074	2606	6828468	27.665	1	88	11.5428
BS17_0233	6831074	16749	6814325	26.651	1	324	11.0086
BS17_0206	6831074	3242	6827832	21.038	1	71	8.99837
BS17_0221	6831074	1678	6829396	21.375	1	66	8.974
BS17_0227	6831074	4469	6826605	27.921	1	128	12.2432
BS17_0207	6831074	3212	6827862	21.17	1	69	9.05372
BS17_0210	6831074	3975	6827099	22.911	1	255	9.80295
BS17_0211	6831074	4235	6826839	26.794	1	156	11.0844
BS17_0213	6831074	4998	6826076	22.105	1	64	9.79042
BS17_0401	6831074	3576	6827498	22.688	1	95	9.50202
BS17_0218	6831074	20007	6811067	28.627	1	414	12.707
BS17_0214	6831074	1142	6829932	25.455	1	83	10.7221
BS17_0220	6831074	14085	6816989	23.227	1	125	9.71465
BS17_0223	6831074	5193	6825881	22.36	1	119	9.42685
BS17_0219	6831074	5025	6826049	22.115	1	169	9.25997
BS17_0226	6831074	2589	6828485	22.699	1	97	9.66621
BS17_0217	6831074	747	6830327	25.83	1	95	10.6589
BS17_0216	6831074	843	6830231	27.27	1	87	11.2611
BS17_0231	6831074	1856	6829218	25.462	1	122	10.6481
BS17_0228	6831074	731	6830343	24.118	1	211	10.0053
BS17_0412	6831074	2231	6828843	27.023	1	99	11.5275
BS17_0232	6831074	14501	6816573	20.941	1	82	8.85878
BS17_0230	6831074	6782	6824292	23.718	1	89	10.6169
BS17_0407	6831074	5060	6826014	28.431	1	96	12.0473
BS17_0402	6831074	1605	6829469	21.273	1	78	8.92919
BS17_0423	6831074	2624	6828450	23.854	1	75	10.1331
BS17_0234	6831074	1080	6829994	24.01	1	89	9.94816
BS17_0405	6831074	1360	6829714	32.49	1	128	13.8912
BS17_0403	6831074	971	6830103	27.684	1	97	11.4797
BS17_0404	6831074	1251	6829823	28.161	1	87	11.714
BS17_0409	6831074	1462	6829612	28.577	1	85	12.0888
BS17_0424	6831074	1033	6830041	27.483	1	83	11.5472
BS17_0432	6831074	1458	6829616	27.664	1	85	11.4268
BS17_0408	6831074	1554	6829520	34.262	1	117	15.083
BS17_0410	6831074	4985	6826089	30.401	1	148	13.6597
BS17_0406	6831074	1143	6829931	30.616	1	115	12.5728
BS17_0419	6831074	1891	6829183	20.71	1	62	8.80226
BS17_0442	6831074	1064	6830010	27.147	1	93	11.4097
BS17_0435	6831074	1313	6829761	25.229	1	77	10.524
BS17_0422	6831074	1943	6829131	21.769	1	71	9.21331
BS17_0413	6831074	749	6830325	26.563	1	76	11.0079
BS17_0414	6831074	1200	6829874	27.421	1	85	11.7886
BS17_0415	6831074	1330	6829744	24.349	1	144	10.275
BS17_0417	6831074	1597	6829477	19.895	1	76	8.55525
BS17_0420	6831074	1880	6829194	21.138	1	94	8.95985
BS17_0416	6831074	1767	6829307	25.179	1	75	10.6224
BS17_0425	6831074	1534	6829540	23.731	1	76	9.99182
BS17_0451	6831074	744	6830330	26.981	1	81	11.1239
BS17_0421	6831074	2055	6829019	23.067	1	74	9.99754
BS17_0438	6831074	933	6830141	31.519	1	99	12.9661
BS17_0418	6831074	2410	6828664	23.212	1	67	9.68154
BS17_0436	6831074	3767	6827307	27.043	1	96	11.8923
BS17_0437	6831074	8286	6822788	13.729	1	43	6.18653
BS17_0439	6831074	3613	6827461	25.746	1	84	11.1029
BS17_0444	6831074	5131	6825943	27.248	1	98	11.3739
BS17_0441	6831074	1731	6829343	28.291	1	89	12.0771
BS17_0440	6831074	1211	6829863	25.23	1	88	10.6035
BS17_0443	6831074	2268	6828806	28.655	1	96	11.9489
BS17_0462	6831074	406	6830668	27.166	1	86	11.3196
BS17_0466	6831074	695	6830379	34.659	1	136	14.0968
BS17_0446	6831074	957	6830117	24.449	1	81	10.3456
BS17_0467	6831074	648	6830426	30.051	1	112	12.5944
BS17_0447	6831074	1058	6830016	27.489	1	84	11.5488
BS17_0448	6831074	763	6830311	33.438	1	92	13.7108
BS17_0450	6831074	1534	6829540	33.086	1	156	13.4928
BS17_0449	6831074	1466	6829608	29.442	1	85	12.5187
BS17_0473	6831074	1013	6830061	29.169	1	77	12.2348
BS17_0454	6831074	2471	6828603	24.525	1	82	10.5815
BS17_0460	6831074	916	6830158	21.772	1	74	9.27541
BS17_0453	6831074	3623	6827451	27.854	1	196	11.6065
BS17_0452	6831074	4703	6826371	25.932	1	92	11.4705
BS17_0479	6831074	2972	6828102	27.286	1	86	11.8872
BS17_0474	6831074	15092	6815982	33.013	1	122	15.4047
BS17_0455	6831074	1329	6829745	32.227	1	99	13.2368
BS17_0461	6831074	614	6830460	30.531	1	84	12.5671
BS17_0457	6831074	1641	6829433	28.265	1	88	12.1565
BS17_0456	6831074	987	6830087	34.304	1	353	14.0698
BS17_0459	6831074	1015	6830059	26.593	1	142	11.0398
BS17_0480	6831074	19956	6811118	25.957	1	251	12.1962
BS17_0468	6831074	2147	6828927	22.427	1	76	9.66894
BS17_0465	6831074	1805	6829269	27.216	1	82	11.8119
BS17_0458	6831074	519	6830555	28.976	1	84	12.0066
BS17_0469	6831074	5443	6825631	27.32	1	97	12.0929
BS17_0464	6831074	794	6830280	34.428	1	116	14.4343
BS17_0470	6831074	2189	6828885	23.64	1	578	10.5368
BS17_0471	6831074	3741	6827333	25.253	1	93	11.1624
BS17_0475	6831074	735	6830339	33.446	1	145	13.842
BS17_0472	6831074	357	6830717	30.471	1	117	12.4429
BS17_0498	6831074	1980	6829094	32.205	1	93	13.3542
BS17_0463	6831074	775	6830299	28.965	1	113	11.8999
BS17_0489	6831074	3186	6827888	29.011	1	223	12.1444
BS17_0476	6831074	7573	6823501	28.789	1	91	12.015
BS17_0483	6831074	470	6830604	34.851	1	99	14.4654
BS17_0478	6831074	391	6830683	29.637	1	87	12.0195
BS17_0477	6831074	1841	6829233	28.263	1	92	11.678
BS17_0485	6831074	15435	6815639	21.974	1	89	9.87895
BS17_0503	6831074	671	6830403	32.524	1	92	13.6426
BS17_0482	6831074	2274	6828800	25.776	1	84	11.2544
BS17_0484	6831074	18195	6812879	29.833	1	99	13.8067
BS17_0481	6831074	767	6830307	34.952	1	99	14.7749
BS17_0506	6831074	5460	6825614	27.624	1	96	11.7519
BS17_0504	6831074	1495	6829579	26.872	1	83	11.6395
BS17_0487	6831074	2410	6828664	25.403	1	123	10.5956
BS17_0490	6831074	2591	6828483	30.23	1	97	12.6907
BS17_0516	6831074	1055	6830019	35.999	1	163	18.7515
BS17_0488	6831074	3986	6827088	24.313	1	88	10.8398
BS17_0521	6831074	2864	6828210	22.725	1	69	9.90669
BS17_0495	6831074	30060	6801014	33.023	1	151	15.2602
BS17_0486	6831074	21921	6809153	33.024	1	99	15.2416
BS17_0522	6831074	10058	6821016	23.1	1	88	10.6477
BS17_0494	6831074	2449	6828625	23.827	1	73	10.4267
BS17_0491	6831074	671	6830403	29.19	1	92	11.9696
BS17_0496	6831074	2111	6828963	23.305	1	76	10.1269
BS17_0500	6831074	4949	6826125	31.446	1	118	13.8495
BS17_0528	6831074	1976	6829098	33.637	1	99	13.8965
BS17_0492	6831074	1323	6829751	27	1	81	11.5669
BS17_0501	6831074	762	6830312	29.036	1	92	12.1067
BS17_0502	6831074	2760	6828314	28.144	1	89	12.5974
BS17_0518	6831074	1931	6829143	19.335	1	62	8.7208
BS17_0505	6831074	1676	6829398	33.125	1	184	13.5228
BS17_0513	6831074	1196	6829878	26.621	1	154	13.3619
BS17_0514	6831074	2574	6828500	22.986	1	97	11.1863
BS17_0508	6831074	1380	6829694	24.219	1	91	10.1967
BS17_0510	6831074	1321	6829753	29.351	1	91	12.0768
BS17_0507	6831074	1555	6829519	26.222	1	86	10.9036
BS17_0520	6831074	3083	6827991	26.351	1	147	11.2661
BS17_0543	6831074	2274	6828800	26.595	1	82	10.9479
BS17_0509	6831074	8150	6822924	25.801	1	94	11.5277
BS17_0545	6831074	1094	6829980	28.304	1	94	11.4946
BS17_0512	6831074	3481	6827593	23.159	1	96	12.0992
BS17_0511	6831074	8178	6822896	29.287	1	114	12.9368
BS17_0539	6831074	1707	6829367	22.206	1	83	9.52791
BS17_0517	6831074	1902	6829172	24.203	1	93	10.4861
BS17_0515	6831074	492	6830582	24.775	1	169	10.3948
BS17_0524	6831074	788	6830286	33.118	1	97	13.3749
BS17_0523	6831074	2828	6828246	27.051	1	98	11.4123
BS17_0552	6831074	3391	6827683	22.108	1	62	9.46562
BS17_0525	6831074	801	6830273	24.602	1	81	10.3245
BS17_0527	6831074	1185	6829889	20.821	1	88	8.94509
BS17_0526	6831074	1248	6829826	26.724	1	97	11.2348
BS17_0533	6831074	636	6830438	29.793	1	117	12.4567
BS17_0529	6831074	1108	6829966	25.239	1	85	10.8757
BS17_0534	6831074	2907	6828167	27.834	1	97	12.2815
BS17_0532	6831074	1777	6829297	22.358	1	75	9.57693
BS17_0519	6831074	928	6830146	23.146	1	224	9.90221
BS17_0557	6831074	1072	6830002	24.284	1	78	10.1167
BS17_0537	6831074	934	6830140	28.665	1	83	12.0573
BS17_0555	6831074	1615	6829459	26.223	1	98	10.858
BS17_0541	6831074	1785	6829289	25.218	1	79	10.3729
BS17_0538	6831074	2324	6828750	24.93	1	84	10.469
BS17_0560	6831074	7177	6823897	20.304	1	82	8.60614
BS17_0542	6831074	1502	6829572	23.729	1	76	9.87362
BS17_0562	6831074	2630	6828444	25.07	1	89	10.4152
BS17_0540	6831074	6256	6824818	21.556	1	72	9.07392
BS17_0556	6831074	1247	6829827	21.306	1	69	9.15244
BS17_0535	6831074	1408	6829666	31.428	1	96	12.89
BS17_0536	6831074	2662	6828412	25.377	1	121	11.0214
BS17_0531	6831074	2421	6828653	22.691	1	143	9.9665
BS17_0530	6831074	2208	6828866	25.178	1	81	10.9025
BS17_0546	6831074	1869	6829205	30.215	1	129	12.2074
BS17_0547	6831074	2483	6828591	25.543	1	74	10.4984
BS17_0565	6831074	2634	6828440	29.012	1	92	11.7989
BS17_0548	6831074	745	6830329	35.832	1	99	14.2358
BS17_0544	6831074	3782	6827292	25.721	1	91	10.6568
BS17_0549	6831074	1427	6829647	32.29	1	99	12.9279
BS17_0551	6831074	988	6830086	26.712	1	87	11.2186
BS17_0554	6831074	2652	6828422	24.291	1	78	10.1953
BS17_0553	6831074	2665	6828409	18.857	1	67	8.26179
BS17_0577	6831074	3612	6827462	31.049	1	93	12.851
BS17_0591	6831074	2647	6828427	36.744	1	126	14.9375
BS17_0596	6831074	4228	6826846	23.829	1	76	10.0281
BS17_0558	6831074	4480	6826594	18.789	1	72	8.27835
BS17_0601	6831074	21752	6809322	24.393	1	96	10.2996
BS17_0559	6831074	2470	6828604	21.963	1	79	9.20052
BS17_0570	6831074	1352	6829722	31.388	1	111	12.7565
BS17_0593	6831074	1430	6829644	23.092	1	93	9.87836
BS17_0561	6831074	1862	6829212	24.519	1	91	10.4431
BS17_0606	6831074	19616	6811458	29.213	1	212	12.1784
BS17_0563	6831074	2383	6828691	24.406	1	83	10.3067
BS17_0605	6831074	22099	6808975	22.212	1	95	9.49915
BS17_0564	6831074	4226	6826848	20.458	1	62	8.63878
BS17_0566	6831074	2659	6828415	27.406	1	78	11.2804
BS17_0568	6831074	4083	6826991	20.819	1	78	9.12915
BS17_0571	6831074	3223	6827851	27.714	1	98	11.4497
BS17_0569	6831074	1224	6829850	21.249	1	77	9.07097
BS17_0583	6831074	10485	6820589	28.409	1	137	11.9404
BS17_0567	6831074	3696	6827378	20.097	1	93	8.52601
BS17_0586	6831074	14037	6817037	26.824	1	139	11.2962
BS17_0615	6831074	13735	6817339	24.483	1	142	10.2994
BS17_0573	6831074	1997	6829077	28.29	1	91	11.5868
BS17_0642	6831074	1299	6829775	28.015	1	121	11.6874
BS17_0617	6831074	21536	6809538	23.496	1	162	10.0324
BS17_0572	6831074	1557	6829517	27.081	1	87	11.1842
BS17_0582	6831074	11595	6819479	30.819	1	96	12.9168
BS17_0585	6831074	6510	6824564	31.936	1	116	13.3254
BS17_0578	6831074	3502	6827572	25.776	1	114	10.9017
BS17_0647	6831074	2241	6828833	25.867	1	114	10.7377
BS17_0580	6831074	3415	6827659	23.914	1	91	10.0262
BS17_0581	6831074	2212	6828862	22.724	1	86	9.75623
BS17_0588	6831074	5868	6825206	29.141	1	97	12.1098
BS17_0584	6831074	6873	6824201	25.587	1	112	10.7763
BS17_0587	6831074	4398	6826676	28.357	1	157	11.8299
BS17_0589	6831074	22317	6808757	26.441	1	119	11.2766
BS17_0592	6831074	5889	6825185	41.209	1	168	17.1223
BS17_0602	6831074	20071	6811003	28.543	1	176	11.9758
BS17_0654	6831074	2928	6828146	32.88	1	131	13.6035
BS17_0603	6831074	26665	6804409	21.716	1	99	9.33823
BS17_0604	6831074	22456	6808618	20.574	1	74	8.84525
BS17_0595	6831074	1994	6829080	30.806	1	124	12.7286
BS17_0590	6831074	13055	6818019	29.964	1	99	12.5317
BS17_0608	6831074	21415	6809659	25.463	1	86	10.7428
BS17_0612	6831074	17941	6813133	23.718	1	85	10.0824
BS17_0662	6831074	3772	6827302	23.355	1	77	10.883
BS17_0616	6831074	15231	6815843	25.176	1	97	10.5882
BS17_0607	6831074	17564	6813510	32.235	1	134	13.295
BS17_0609	6831074	21241	6809833	24.294	1	112	10.2686
BS17_0611	6831074	19010	6812064	23.309	1	99	9.93055
BS17_0610	6831074	28774	6802300	18.039	1	85	7.98552
BS17_0643	6831074	2178	6828896	29.173	1	116	12.7002
BS17_0613	6831074	24077	6806997	21.843	1	94	9.36031
BS17_0614	6831074	20520	6810554	24.966	1	122	10.5687
BS17_0664	6831074	11842	6819232	17.507	1	66	8.1859
BS17_0641	6831074	2553	6828521	31.402	1	99	14.1387
BS17_0667	6831074	1392	6829682	21.245	1	71	9.26843
BS17_0644	6831074	613	6830461	26.974	1	112	10.9254
BS17_0646	6831074	3279	6827795	22.412	1	71	9.44818
BS17_0645	6831074	5121	6825953	26.831	1	113	12.0489
BS17_0652	6831074	2092	6828982	26.762	1	89	11.3301
BS17_0669	6831074	2800	6828274	19.293	1	63	8.3955
BS17_0648	6831074	4346	6826728	22.018	1	69	9.92625
BS17_0674	6831074	4060	6827014	20.334	1	69	8.59448
BS17_0650	6831074	3044	6828030	24.039	1	89	10.3164
BS17_0651	6831074	5187	6825887	19.636	1	82	8.85947
BS17_0653	6831074	2211	6828863	23.942	1	136	9.99321
BS17_0656	6831074	1045	6830029	26.707	1	82	10.9142
BS17_0657	6831074	3273	6827801	22.448	1	176	9.5802
BS17_0658	6831074	3939	6827135	21.778	1	192	9.09105
BS17_0670	6831074	5577	6825497	21.426	1	75	9.15999
BS17_0649	6831074	2883	6828191	21.426	1	94	9.02053
BS17_0661	6831074	4326	6826748	18.866	1	68	8.10435
BS17_0663	6831074	3421	6827653	22.277	1	69	9.53209
BS17_0659	6831074	2359	6828715	20.395	1	71	8.83912
BS17_0725	6831074	8153	6822921	23.569	1	89	10.6039
BS17_0711	6831074	5093	6825981	27.328	1	113	12.0512
BS17_0710	6831074	10997	6820077	21.273	1	76	9.56271
BS17_0665	6831074	2479	6828595	26.86	1	98	11.2294
BS17_0672	6831074	5072	6826002	19.276	1	69	8.40925
BS17_0708	6831074	6371	6824703	26.357	1	98	11.6759
BS17_0666	6831074	622	6830452	36.375	1	116	14.4912
BS17_0734	6831074	26786	6804288	24.945	1	99	11.1077
BS17_0668	6831074	695	6830379	28.446	1	181	11.6765
BS17_0671	6831074	1089	6829985	22.138	1	74	10.7496
BS17_0705	6831074	17064	6814010	26.861	1	91	11.9067
BS17_0741	6831074	7313	6823761	24.734	1	182	10.99
BS17_0673	6831074	4083	6826991	22.155	1	98	9.34459
BS17_0707	6831074	10609	6820465	18.762	1	71	8.59732
BS17_0675	6831074	831	6830243	23.719	1	68	9.89168
BS17_0720	6831074	6026	6825048	28.112	1	99	12.3727
BS17_0676	6831074	4596	6826478	24.332	1	86	10.7028
BS17_0703	6831074	15699	6815375	21.563	1	75	9.72289
BS17_0750	6831074	7387	6823687	23.728	1	95	10.5835
BS17_0749	6831074	6040	6825034	27.039	1	88	11.8902
BS17_0724	6831074	13527	6817547	20.379	1	75	9.29704
BS17_0723	6831074	8675	6822399	22.615	1	81	10.1458
BS17_0677	6831074	1102	6829972	21.773	1	85	9.15008
BS17_0704	6831074	11494	6819580	26.553	1	149	11.7497
BS17_0728	6831074	8777	6822297	24.543	1	84	10.9461
BS17_0712	6831074	8838	6822236	28.063	1	99	12.3286
BS17_0717	6831074	14754	6816320	26.07	1	86	11.5863
BS17_0719	6831074	11403	6819671	24.061	1	81	10.8845
BS17_0721	6831074	9359	6821715	26.637	1	99	11.8438
BS17_0722	6831074	9312	6821762	26.404	1	138	11.8222
BS17_0718	6831074	8080	6822994	23.386	1	96	10.4956
BS17_0771	6831074	515	6830559	33.218	1	97	14.0541
BS17_0733	6831074	11211	6819863	28.172	1	121	12.5008
BS17_0726	6831074	9392	6821682	23.694	1	89	10.6156
BS17_0738	6831074	7059	6824015	38.828	1	226	16.7825
BS17_0709	6831074	7085	6823989	27.93	1	134	12.3502
BS17_0752	6831074	15576	6815498	25.503	1	89	11.3887
BS17_0706	6831074	12862	6818212	21.356	1	112	9.64776
BS17_0727	6831074	6129	6824945	32.129	1	113	14.0425
BS17_0729	6831074	7552	6823522	26.773	1	119	11.958
BS17_0773	6831074	1325	6829749	24.509	1	83	10.3754
BS17_0731	6831074	5549	6825525	25.312	1	95	11.3933
BS17_0736	6831074	12334	6818740	21.281	1	97	9.60201
BS17_0730	6831074	18630	6812444	24.4	1	89	10.992
BS17_0740	6831074	11055	6820019	25.631	1	131	11.387
BS17_0742	6831074	6843	6824231	25.772	1	89	11.5159
BS17_0735	6831074	9463	6821611	24.075	1	119	10.6857
BS17_0747	6831074	9006	6822068	23.755	1	97	10.6508
BS17_0732	6831074	20918	6810156	20.757	1	112	9.47165
BS17_0739	6831074	16063	6815011	30.222	1	187	13.3704
BS17_0737	6831074	13879	6817195	20.418	1	119	9.29269
BS17_0743	6831074	7382	6823692	23.874	1	86	10.6211
BS17_1462	6831074	15779	6815295	22.124	1	93	9.46613
BS17_0745	6831074	8628	6822446	26.279	1	171	11.6753
BS17_0761	6831074	563	6830511	29.222	1	86	12.515
BS17_1464	6831074	19079	6811995	25.151	1	148	10.6564
BS17_1456	6831074	5658	6825416	22.37	1	98	9.52597
BS17_0748	6831074	15744	6815330	24.118	1	89	10.8508
BS17_1463	6831074	3199	6827875	22.448	1	89	9.45475
BS17_0751	6831074	12592	6818482	21.831	1	92	9.78874
BS17_0762	6831074	3011	6828063	29.287	1	99	14.9053
BS17_0744	6831074	12923	6818151	21.849	1	91	9.83938
BS17_1467	6831074	13308	6817766	21.204	1	97	9.03854
BS17_0770	6831074	981	6830093	24.748	1	77	10.2118
BS17_1452	6831074	2894	6828180	20.371	1	69	8.6471
BS17_0763	6831074	2944	6828130	18.828	1	69	8.23571
BS17_0746	6831074	13456	6817618	26.153	1	96	11.6134
BS17_0772	6831074	1392	6829682	31.381	1	98	15.0795
BS17_0774	6831074	1814	6829260	26.022	1	125	10.8858
BS17_1481	6831074	2518	6828556	25.141	1	126	10.4141
BS17_1461	6831074	21450	6809624	26.534	1	152	11.2143
BS17_0775	6831074	1829	6829245	35.177	1	123	14.0745
BS17_1453	6831074	4047	6827027	22.166	1	71	9.41065
BS17_1493	6831074	2132	6828942	29.606	1	179	12.155
BS17_1495	6831074	5586	6825488	20.031	1	95	8.59153
BS17_1503	6831074	2338	6828736	27.109	1	98	11.1447
BS17_1494	6831074	1310	6829764	27.412	1	124	11.2413
BS17_1454	6831074	17933	6813141	31.344	1	154	12.8716
BS17_1455	6831074	2492	6828582	22.88	1	88	9.50989
BS17_1500	6831074	1985	6829089	32.096	1	131	12.934
BS17_1458	6831074	22753	6808321	20.671	1	145	9.01153
BS17_1459	6831074	7365	6823709	28.687	1	161	12.0913
BS17_1484	6831074	3696	6827378	25.054	1	99	10.4403
BS17_1457	6831074	3148	6827926	25.383	1	89	10.7723
BS17_1465	6831074	8874	6822200	23.211	1	111	9.71204
BS17_1466	6831074	2750	6828324	33.137	1	131	13.4765
BS17_1480	6831074	5801	6825273	26.261	1	97	10.919
BS17_1514	6831074	3126	6827948	24.313	1	111	10.1535
BS17_1482	6831074	3287	6827787	24.513	1	93	10.2283
BS17_1483	6831074	2791	6828283	28.83	1	136	11.9204
BS17_1524	6831074	1412	6829662	27.835	1	91	11.4481
BS17_1486	6831074	4005	6827069	26.154	1	129	10.9649
BS17_1487	6831074	5235	6825839	20.48	1	88	8.84007
BS17_1491	6831074	2805	6828269	24.205	1	118	10.1014
BS17_1488	6831074	3677	6827397	22.498	1	87	9.52262
BS17_1489	6831074	3364	6827710	26.458	1	155	11.066
BS17_1490	6831074	2372	6828702	29.76	1	159	12.2616
BS17_1492	6831074	3108	6827966	25.219	1	114	10.5352
BS17_1496	6831074	2606	6828468	23.918	1	86	9.97226
BS18_0004	6831074	65890	6765184	27.008	1	128	12.5754
BS18_0001	6831074	16999	6814075	23.471	1	92	10.9722
BS17_1498	6831074	3681	6827393	22.159	1	97	9.33796
BS17_1497	6831074	3991	6827083	20.956	1	98	8.90033
BS17_1485	6831074	5518	6825556	22.196	1	95	9.42613
BS17_1499	6831074	3913	6827161	23.011	1	114	9.66333
BS17_1501	6831074	1380	6829694	28.622	1	112	11.7061
BS17_1504	6831074	2699	6828375	23.977	1	85	9.95863
BS17_1505	6831074	13086	6817988	24.444	1	114	10.403
BS17_1507	6831074	1538	6829536	30.78	1	126	12.485
BS17_1506	6831074	1601	6829473	25.156	1	96	10.3938
BS17_1509	6831074	1955	6829119	32.982	1	93	13.2877
BS17_1502	6831074	1936	6829138	23	1	89	9.60944
BS18_0008	6831074	61777	6769297	28.604	1	115	14.0115
BS17_1513	6831074	1745	6829329	25.699	1	93	10.6561
BS17_1519	6831074	6454	6824620	26.67	1	159	11.0496
BS18_0016	6831074	51092	6779982	28.525	1	114	13.3826
BS17_1518	6831074	7015	6824059	21.988	1	92	9.35311
BS17_1508	6831074	3240	6827834	31.771	1	98	12.9339
BS18_0019	6831074	49235	6781839	34.534	1	268	16.0658
BS17_1523	6831074	2330	6828744	27.842	1	96	11.4433
BS17_1512	6831074	1596	6829478	26.058	1	89	10.8087
BS17_1515	6831074	4845	6826229	24.087	1	136	10.1342
BS17_1516	6831074	8406	6822668	25.581	1	95	10.7107
BS17_1510	6831074	2599	6828475	25.527	1	94	10.5733
BS17_1511	6831074	3927	6827147	27.107	1	96	11.1457
BS17_1520	6831074	2357	6828717	33.393	1	113	13.5604
BS17_1528	6831074	3658	6827416	24.387	1	99	10.1449
BS17_1517	6831074	4436	6826638	23.571	1	93	9.90651
BS17_1522	6831074	3512	6827562	23.361	1	132	9.79321
BS18_0025	6831074	67844	6763230	21.465	1	195	10.3554
BS18_0002	6831074	2136	6828938	29.347	1	153	13.2203
BS17_1521	6831074	3306	6827768	22.542	1	113	9.45611
BS17_1526	6831074	6561	6824513	21.201	1	88	9.009
BS17_1527	6831074	4936	6826138	20.644	1	81	8.9273
BS17_1525	6831074	2839	6828235	27.231	1	96	11.2145
BS18_0003	6831074	42945	6788129	29.347	1	95	13.7062
BS18_0006	6831074	51444	6779630	32.96	1	141	15.3667
BS18_0010	6831074	58362	6772712	25.06	1	95	12.0893
BS18_0005	6831074	77010	6754064	19.68	1	87	9.50366
BS18_0007	6831074	36595	6794479	29.756	1	115	14.1914
BS18_0009	6831074	8807	6822267	28.57	1	97	12.7328
BS18_0039	6831074	14203	6816871	25.152	1	132	11.4011
BS18_0011	6831074	47152	6783922	27.269	1	113	13.2365
BS18_0014	6831074	34494	6796580	30.057	1	142	13.968
BS18_0013	6831074	2725	6828349	30.197	1	146	13.2866
BS18_0017	6831074	53794	6777280	27.081	1	94	12.751
BS18_0041	6831074	4129	6826945	25.901	1	96	11.9048
BS18_0015	6831074	49079	6781995	30.576	1	139	14.0594
BS18_0012	6831074	37460	6793614	28.094	1	99	12.9276
BS18_0033	6831074	2780	6828294	32.715	1	151	13.4494
BS18_0018	6831074	56310	6774764	19.107	1	136	9.30935
BS18_0021	6831074	71510	6759564	19.823	1	67	9.62688
BS18_0020	6831074	11353	6819721	33.269	1	254	15.2906
BS18_0023	6831074	51054	6780020	33.765	1	132	15.6716
BS18_0024	6831074	45492	6785582	30.92	1	153	14.3989
BS18_0028	6831074	1308	6829766	28.314	1	123	11.7392
BS18_0022	6831074	19587	6811487	35.199	1	118	16.4889
BS18_0027	6831074	1329	6829745	28.099	1	126	11.5984
BS18_0026	6831074	27396	6803678	23.804	1	78	11.2253
BS18_0038	6831074	70791	6760283	19.011	1	95	9.1338
BS18_0037	6831074	4533	6826541	36.171	1	175	14.8566
BS18_0051	6831074	37047	6794027	30.226	1	116	14.403
BS18_0066	6831074	48488	6782586	24.408	1	111	11.5769
BS18_0030	6831074	2444	6828630	27.048	1	145	11.3449
BS18_0050	6831074	33504	6797570	30.783	1	117	14.6772
BS18_0035	6831074	1389	6829685	25.738	1	114	10.9038
BS18_0036	6831074	961	6830113	32.342	1	113	13.4892
BS18_0031	6831074	2938	6828136	33.454	1	99	13.6688
BS18_0069	6831074	32579	6798495	24.237	1	263	11.4454
BS18_0032	6831074	1566	6829508	38.499	1	169	15.7619
BS18_0063	6831074	39213	6791861	33.513	1	144	15.6236
BS18_0034	6831074	813	6830261	33.322	1	99	13.879
BS18_0040	6831074	18436	6812638	23.161	1	189	10.6999
BS18_0029	6831074	2683	6828391	23.371	1	96	9.9583
BS18_0042	6831074	95733	6735341	22.263	1	124	10.5169
BS18_0044	6831074	40616	6790458	26.586	1	116	12.3703
BS18_0043	6831074	57292	6773782	30.544	1	129	14.08
BS18_0045	6831074	29019	6802055	19.47	1	67	9.33941
BS18_0046	6831074	58591	6772483	27.27	1	159	12.7675
BS18_0047	6831074	60159	6770915	26.983	1	123	12.9047
BS18_0048	6831074	66532	6764542	25.608	1	98	12.3202
BS18_0052	6831074	28801	6802273	28.975	1	139	14.0593
BS18_0049	6831074	55060	6776014	32.697	1	187	15.2969
BS18_0060	6831074	37879	6793195	33.303	1	133	15.595
BS18_0053	6831074	37424	6793650	30.063	1	164	13.9962
BS18_0056	6831074	25279	6805795	27.075	1	99	12.8037
BS18_0055	6831074	34153	6796921	28.226	1	185	13.7174
BS18_0067	6831074	33881	6797193	23.024	1	117	11.1208
BS18_0065	6831074	41669	6789405	32.481	1	191	15.3192
BS18_0057	6831074	62075	6768999	26.654	1	161	12.6133
BS18_0059	6831074	41516	6789558	26.046	1	121	12.2846
BS18_0061	6831074	37664	6793410	27.927	1	162	13.2712
BS18_0058	6831074	25131	6805943	32.283	1	196	14.9919
BS18_0062	6831074	37934	6793140	40.696	1	193	18.5686
BS18_0100	6831074	47703	6783371	24.113	1	99	11.3598
BS18_0064	6831074	29197	6801877	34.208	1	116	16.0585
BS18_0054	6831074	31837	6799237	29.386	1	93	13.965
BS18_0068	6831074	56359	6774715	18.219	1	99	8.84816
BS18_0077	6831074	23433	6807641	60.701	1	295	30.9165
BS18_0070	6831074	30621	6800453	33.106	1	118	15.7187
BS18_0078	6831074	51128	6779946	26.892	1	98	12.8887
BS18_0073	6831074	54740	6776334	25.666	1	124	12.3554
BS18_0071	6831074	65187	6765887	22.838	1	118	11.0387
BS18_0074	6831074	26274	6804800	36.223	1	144	16.7847
BS18_0072	6831074	33411	6797663	27.676	1	198	13.1879
BS18_0076	6831074	53374	6777700	22.993	1	164	11.0368
BS18_0080	6831074	38234	6792840	31.976	1	157	15.2979
BS18_0081	6831074	47722	6783352	22.632	1	188	10.9238
BS18_0075	6831074	34172	6796902	36.364	1	328	17.2864
BS18_0114	6831074	74881	6756193	21.27	1	128	10.0968
BS18_0084	6831074	39707	6791367	35.618	1	156	16.8312
BS18_0087	6831074	62828	6768246	19.643	1	86	9.56605
BS18_0082	6831074	26972	6804102	34.409	1	172	16.202
BS18_0086	6831074	33580	6797494	27.77	1	143	13.1602
BS18_0092	6831074	53379	6777695	23.71	1	89	11.4189
BS18_0085	6831074	48263	6782811	22.247	1	87	10.6852
BS18_0110	6831074	67009	6764065	30.968	1	99	14.5558
BS18_0120	6831074	7082	6823992	24.684	1	123	11.2841
BS18_0088	6831074	57375	6773699	23.187	1	93	11.1182
BS18_0099	6831074	64561	6766513	22.512	1	89	10.7441
BS18_0095	6831074	66733	6764341	28.024	1	123	13.4827
BS18_0083	6831074	43221	6787853	35.481	1	349	16.641
BS18_0091	6831074	40705	6790369	30.019	1	98	14.1803
BS18_0097	6831074	14873	6816201	29.08	1	169	14.2471
BS18_0089	6831074	54286	6776788	23.213	1	87	11.2522
BS18_0118	6831074	28792	6802282	22.706	1	81	11.024
BS18_0079	6831074	61602	6769472	23.433	1	89	11.4079
BS18_0093	6831074	36109	6794965	23.964	1	83	11.4959
BS18_0117	6831074	49219	6781855	21.228	1	75	10.258
BS18_0090	6831074	19145	6811929	31.2	1	153	14.6988
BS18_0116	6831074	52571	6778503	23.591	1	139	11.2054
BS18_0115	6831074	18942	6812132	25.613	1	133	12.0104
BS18_0123	6831074	29345	6801729	27.495	1	133	12.8843
BS18_0124	6831074	6146	6824928	22.558	1	85	10.5243
BS18_0098	6831074	61536	6769538	26.285	1	111	12.26
BS18_0108	6831074	61665	6769409	29.637	1	119	13.9697
BS18_0101	6831074	15804	6815270	28.698	1	123	13.0771
BS18_0104	6831074	86501	6744573	28.83	1	141	13.5459
BS18_0094	6831074	51296	6779778	37.55	1	169	17.2007
BS18_0106	6831074	19110	6811964	21.209	1	94	10.0464
BS18_0105	6831074	72499	6758575	20.271	1	93	9.75243
BS18_0109	6831074	24393	6806681	24.151	1	122	11.1962
BS18_0096	6831074	49419	6781655	26.034	1	121	12.3
BS18_0112	6831074	23531	6807543	34.394	1	125	16.0787
BS18_0107	6831074	39719	6791355	22.916	1	99	10.9104
BS18_0111	6831074	19963	6811111	28.633	1	114	13.3344
BS18_0113	6831074	56955	6774119	31.798	1	146	14.7362
BS18_0145	6831074	15457	6815617	26.572	1	114	12.505
BS18_0147	6831074	17115	6813959	50.505	1	186	22.9586
BS18_0122	6831074	12408	6818666	23.821	1	97	11.0401
BS18_0121	6831074	35568	6795506	23.392	1	92	11.2077
BS18_0128	6831074	29672	6801402	36.395	1	151	17.0171
BS18_0119	6831074	42351	6788723	25.264	1	146	12.3791
BS18_0125	6831074	35448	6795626	22.673	1	96	10.9211
BS18_0127	6831074	74607	6756467	18.315	1	93	8.94454
BS18_0142	6831074	11917	6819157	22.774	1	115	10.6191
BS18_0129	6831074	7982	6823092	27.947	1	113	13.2884
BS18_0126	6831074	14226	6816848	30.07	1	99	14.2693
BS18_0130	6831074	46652	6784422	23.097	1	96	11.0931
BS18_0132	6831074	4480	6826594	23.625	1	99	10.8611
BS18_0139	6831074	1986	6829088	26.001	1	85	11.4799
BS18_0131	6831074	8719	6822355	22.765	1	76	10.7763
BS18_0162	6831074	61710	6769364	24.865	1	111	11.759
BS18_0169	6831074	1298	6829776	25.594	1	128	10.9202
BS18_0172	6831074	1309	6829765	26.051	1	81	11.2064
BS18_0136	6831074	63570	6767504	26.791	1	113	12.7137
BS18_0170	6831074	1866	6829208	26.183	1	86	11.2478
BS18_0133	6831074	44802	6786272	27.894	1	92	13.2083
BS18_0144	6831074	42397	6788677	21.754	1	113	10.4363
BS18_0135	6831074	16541	6814533	29.535	1	115	13.8875
BS18_0138	6831074	3371	6827703	22.51	1	82	10.3628
BS18_0137	6831074	31932	6799142	30.653	1	128	14.3035
BS18_0178	6831074	1490	6829584	30.253	1	153	12.676
BS18_0143	6831074	38389	6792685	22.803	1	84	10.988
BS18_0183	6831074	1353	6829721	26.642	1	272	11.4364
BS18_0151	6831074	26644	6804430	35.739	1	149	16.514
BS18_0141	6831074	3971	6827103	24.012	1	129	11.1211
BS18_0201	6831074	2198	6828876	34.848	1	148	14.1073
BS18_0134	6831074	45379	6785695	29.72	1	99	13.9889
BS18_0146	6831074	58678	6772396	23.871	1	114	11.314
BS18_0148	6831074	59785	6771289	18.418	1	81	8.94982
BS18_0150	6831074	65669	6765405	22.67	1	98	10.8384
BS18_0140	6831074	19236	6811838	21.866	1	89	10.321
BS18_0153	6831074	33734	6797340	23.7	1	142	11.2232
BS18_0152	6831074	13743	6817331	31.753	1	119	14.4738
BS18_0155	6831074	65478	6765596	20.153	1	95	9.88857
BS18_0184	6831074	2494	6828580	21.018	1	74	9.05377
BS18_0156	6831074	87030	6744044	18.873	1	84	9.10042
BS18_0154	6831074	61706	6769368	24.538	1	112	11.7119
BS18_0157	6831074	67095	6763979	23.522	1	89	11.2216
BS18_0149	6831074	16715	6814359	33.268	1	152	15.3916
BS18_0159	6831074	66050	6765024	22.065	1	85	10.5125
BS18_0160	6831074	72412	6758662	25.021	1	94	11.7829
BS18_0158	6831074	36821	6794253	23.07	1	82	10.7769
BS18_0181	6831074	1582	6829492	31.123	1	183	12.8208
BS18_0185	6831074	788	6830286	34.983	1	145	14.3676
BS18_0164	6831074	65934	6765140	23.938	1	91	11.3895
BS18_0165	6831074	13055	6818019	21.685	1	86	10.1677
BS18_0214	6831074	6589	6824485	26.613	1	98	11.2542
BS18_0163	6831074	75008	6756066	19.083	1	88	9.21445
BS18_0176	6831074	1242	6829832	23.801	1	89	10.2567
BS18_0167	6831074	42346	6788728	25.935	1	129	12.588
BS18_0168	6831074	32397	6798677	20.082	1	76	9.6961
BS18_0240	6831074	2121	6828953	35.557	1	98	14.3264
BS18_0166	6831074	58874	6772200	18.428	1	88	8.87688
BS18_0174	6831074	904	6830170	26.823	1	99	11.2793
BS18_0173	6831074	1056	6830018	31.286	1	181	13.1296
BS18_0171	6831074	2153	6828921	21.201	1	76	9.16067
BS18_0177	6831074	1925	6829149	26.147	1	95	11.1004
BS18_0175	6831074	943	6830131	27.603	1	88	11.7016
BS18_0179	6831074	3786	6827288	19.001	1	116	8.6078
BS18_0180	6831074	1319	6829755	37.186	1	151	15.1416
BS18_0161	6831074	16360	6814714	24.728	1	98	11.6231
BS18_0207	6831074	1226	6829848	34.858	1	121	14.0727
BS18_0239	6831074	4881	6826193	29.631	1	167	12.4431
BS18_0182	6831074	2882	6828192	26.484	1	79	11.3078
BS18_0208	6831074	592	6830482	32.951	1	89	13.5264
BS18_0209	6831074	739	6830335	30.831	1	83	12.6125
BS18_0206	6831074	675	6830399	26.375	1	116	11.6521
BS18_0247	6831074	3178	6827896	37.203	1	149	15.5455
BS18_0211	6831074	7131	6823943	31.827	1	116	13.3947
BS18_0215	6831074	648	6830426	32.573	1	97	13.7339
BS18_0261	6831074	17028	6814046	27.342	1	96	12.8651
BS18_0216	6831074	5364	6825710	25.758	1	95	10.8865
BS18_0217	6831074	2720	6828354	23.304	1	86	10.3542
BS18_0260	6831074	4332	6826742	31.671	1	122	14.5989
BS18_0265	6831074	4351	6826723	27.958	1	96	13.2053
BS18_0231	6831074	641	6830433	26.294	1	97	10.9362
BS18_0259	6831074	1409	6829665	23.516	1	265	10.7577
BS18_0219	6831074	1039	6830035	30.81	1	253	13.0043
BS18_0232	6831074	2737	6828337	40.134	1	158	16.032
BS18_0275	6831074	2806	6828268	29.2	1	94	12.1678
BS18_0242	6831074	2770	6828304	26.697	1	99	11.1173
BS18_0218	6831074	493	6830581	30.483	1	99	13.2082
BS18_0278	6831074	3657	6827417	29.41	1	124	12.2676
BS18_0246	6831074	4002	6827072	33.873	1	111	13.8267
BS18_0241	6831074	3243	6827831	34.572	1	187	13.984
BS18_0243	6831074	3750	6827324	30.462	1	95	12.6581
BS18_0245	6831074	785	6830289	46.775	1	155	18.4614
BS18_0262	6831074	2338	6828736	31.188	1	379	13.5456
BS18_0255	6831074	2589	6828485	26.375	1	82	11.0645
BS18_0244	6831074	1481	6829593	32.331	1	117	13.092
BS18_0254	6831074	1148	6829926	31.174	1	91	12.8751
BS18_0333	6831074	1500	6829574	34.617	1	257	14.4087
BS18_0253	6831074	922	6830152	29.751	1	98	12.4589
BS18_0250	6831074	2386	6828688	31.017	1	122	12.8547
BS18_0338	6831074	1205	6829869	31.47	1	118	13.0118
BS18_0264	6831074	2337	6828737	26.991	1	93	11.6316
BS18_0263	6831074	1135	6829939	28.609	1	112	12.3021
BS18_0271	6831074	687	6830387	29.322	1	98	12.183
BS18_0266	6831074	1585	6829489	28.997	1	96	13.1017
BS18_0272	6831074	653	6830421	37.746	1	96	15.3357
BS18_0249	6831074	2946	6828128	33.084	1	132	13.6904
BS18_0273	6831074	924	6830150	32.548	1	88	13.5408
BS18_0276	6831074	9821	6821253	28.421	1	153	11.7276
BS18_0277	6831074	6339	6824735	25.993	1	83	10.8521
BS18_0248	6831074	1206	6829868	33.335	1	112	13.6608
BS18_0274	6831074	2735	6828339	34.478	1	131	14.2301
BS18_0330	6831074	1583	6829491	24.635	1	181	10.454
BS18_0280	6831074	19231	6811843	27.19	1	97	12.3463
BS18_0281	6831074	886	6830188	29.239	1	97	12.5426
BS18_0283	6831074	5615	6825459	22.545	1	166	10.4514
BS18_0284	6831074	7988	6823086	28.036	1	137	12.7932
BS18_0282	6831074	6119	6824955	31.679	1	99	14.2779
BS18_0331	6831074	2697	6828377	27.917	1	259	11.8356
BS18_0379	6831074	1503	6829571	28.866	1	87	12.0751
BS18_0339	6831074	1797	6829277	29.649	1	279	12.3916
BS18_0404	6831074	5291	6825783	28.774	1	82	11.9925
BS18_0289	6831074	1417	6829657	26.089	1	81	11.5003
BS18_0285	6831074	2857	6828217	26.803	1	85	11.6653
BS18_0298	6831074	4371	6826703	29.973	1	134	12.434
BS18_0299	6831074	5123	6825951	33.384	1	114	13.7933
BS18_0405	6831074	4999	6826075	30.642	1	175	12.905
BS18_0290	6831074	2749	6828325	33.114	1	93	13.9778
BS18_0406	6831074	6982	6824092	34.138	1	165	14.1746
BS18_0391	6831074	1438	6829636	25.668	1	82	10.7046
BS18_0279	6831074	6502	6824572	18.197	1	64	8.10204
BS18_0308	6831074	15355	6815719	26.296	1	99	11.4638
BS18_0309	6831074	1020	6830054	27.707	1	94	11.7498
BS18_0300	6831074	6088	6824986	33.087	1	173	13.7814
BS18_0332	6831074	2032	6829042	32.475	1	91	13.4293
BS18_0310	6831074	2491	6828583	21.174	1	78	9.48498
BS18_0411	6831074	5303	6825771	29.492	1	171	12.4262
BS18_0337	6831074	967	6830107	38.643	1	149	15.7614
BS18_0377	6831074	2521	6828553	25.372	1	91	10.7917
BS18_0414	6831074	4540	6826534	32.625	1	124	13.4159
BS18_0408	6831074	4066	6827008	31.979	1	121	13.2737
BS18_0334	6831074	17956	6813118	28.431	1	118	13.0989
BS18_0336	6831074	16466	6814608	30.185	1	379	13.5777
BS18_0335	6831074	13993	6817081	30.342	1	157	13.5959
BS18_0341	6831074	34962	6796112	30.572	1	127	13.5194
BS18_0306	6831074	6808	6824266	29.82	1	98	12.6646
BS18_0342	6831074	9782	6821292	27.536	1	91	11.7549
BS18_0343	6831074	13100	6817974	38.08	1	139	16.206
BS18_0348	6831074	5923	6825151	32.804	1	125	14.5314
BS18_0344	6831074	8733	6822341	29.293	1	94	12.6753
BS18_0346	6831074	1539	6829535	38.844	1	294	16.8397
BS18_0345	6831074	1010	6830064	26.474	1	94	11.309
BS18_0376	6831074	902	6830172	34.621	1	99	14.2239
BS18_0347	6831074	1474	6829600	34.258	1	117	14.8455
BS18_0378	6831074	1079	6829995	31.685	1	93	13.1119
BS18_0407	6831074	6855	6824219	32.658	1	279	13.8518
BS18_0390	6831074	1284	6829790	29.17	1	99	12.0855
BS18_0443	6831074	1292	6829782	30.536	1	164	12.5029
BS18_0380	6831074	750	6830324	28.066	1	88	11.7863
BS18_0403	6831074	6564	6824510	30.913	1	357	12.8748
BS18_0401	6831074	7911	6823163	32.46	1	122	13.6254
BS18_0400	6831074	1172	6829902	29.941	1	93	13.2427
BS18_0402	6831074	591	6830483	31.598	1	97	13.1466
BS18_0375	6831074	1296	6829778	25.549	1	71	10.8531
BS18_0420	6831074	4048	6827026	31.486	1	95	12.89
BS18_0409	6831074	5116	6825958	26.791	1	99	11.1813
BS18_0410	6831074	8420	6822654	28.866	1	93	12.1852
BS18_0415	6831074	6310	6824764	26.359	1	313	11.0985
BS18_0413	6831074	3868	6827206	35.944	1	111	15.2141
BS18_0412	6831074	6440	6824634	29.449	1	171	12.4323
BS18_0417	6831074	1021	6830053	33.504	1	127	13.9485
BS18_0419	6831074	3823	6827251	31.437	1	98	13.1278
BS18_0416	6831074	3213	6827861	25.424	1	78	10.7008
BS18_0518	6831074	1284	6829790	29.908	1	114	12.5223
BS18_0439	6831074	3406	6827668	34.032	1	116	13.7186
BS18_0442	6831074	3390	6827684	30.439	1	94	12.5109
BS18_0418	6831074	3669	6827405	32.422	1	96	13.2845
BS18_0516	6831074	624	6830450	29.971	1	141	12.5557
BS18_0521	6831074	1465	6829609	26.885	1	87	11.4883
BS18_0525	6831074	11204	6819870	25.917	1	91	11.9275
BS18_0526	6831074	3913	6827161	28.141	1	375	12.1602
BS18_0524	6831074	14709	6816365	28.7	1	95	13.0296
BS18_0541	6831074	934	6830140	33.228	1	165	13.5997
BS18_0441	6831074	657	6830417	32.39	1	381	13.1694
BS18_0515	6831074	1731	6829343	29.831	1	94	12.3514
BS18_0440	6831074	1337	6829737	27.224	1	89	11.7063
BS18_0444	6831074	3116	6827958	30.036	1	97	12.4217
BS18_0549	6831074	823	6830251	29.389	1	113	12.2271
BS18_0431	6831074	493	6830581	32.297	1	99	13.2414
BS18_0550	6831074	2001	6829073	26.758	1	111	11.0969
BS18_0445	6831074	2535	6828539	35.409	1	99	14.4393
BS18_0507	6831074	1970	6829104	33.242	1	99	13.5659
BS18_0485	6831074	5134	6825940	24.716	1	92	10.493
BS18_0486	6831074	1727	6829347	27.246	1	99	11.4486
BS18_0581	6831074	640	6830434	31.263	1	92	12.9697
BS18_0501	6831074	2741	6828333	28.588	1	95	11.8415
BS18_0495	6831074	1698	6829376	34.14	1	99	13.8703
BS18_0503	6831074	2918	6828156	25.154	1	88	10.5129
BS18_0491	6831074	1947	6829127	28.259	1	131	11.7327
BS18_0504	6831074	1638	6829436	26.755	1	164	11.1657
BS18_0505	6831074	2829	6828245	34.419	1	163	13.9956
BS18_0492	6831074	2932	6828142	29.215	1	114	12.0609
BS18_0511	6831074	1823	6829251	28.656	1	93	12.0437
BS18_0596	6831074	1784	6829290	26.157	1	76	11.5089
BS18_0513	6831074	1516	6829558	35.341	1	115	14.8484
BS18_0514	6831074	1456	6829618	28.988	1	99	11.9738
BS18_0594	6831074	1233	6829841	23.605	1	78	10.2744
BS18_0506	6831074	1923	6829151	28.568	1	115	11.7342
BS18_0601	6831074	91087	6739987	22.956	1	94	11.2415
BS18_0512	6831074	1701	6829373	39.633	1	155	16.2342
BS18_0519	6831074	1502	6829572	33.804	1	135	14.0122
BS18_0548	6831074	3528	6827546	25.174	1	236	10.8128
BS18_0523	6831074	3489	6827585	24.615	1	75	10.8919
BS18_0522	6831074	1416	6829658	28.508	1	95	12.1519
BS18_0517	6831074	583	6830491	35.175	1	98	14.9253
BS18_0531	6831074	617	6830457	31.363	1	423	13.0059
BS18_0528	6831074	3550	6827524	28.659	1	521	12.452
BS18_0604	6831074	86069	6745005	26.135	1	121	12.6577
BS18_0605	6831074	88123	6742951	26.413	1	95	12.7742
BS18_0520	6831074	1248	6829826	27.466	1	313	11.6723
BS18_0607	6831074	102793	6728281	32.116	1	128	15.2541
BS18_0530	6831074	780	6830294	35.085	1	398	14.4681
BS18_0529	6831074	8893	6822181	31.744	1	111	14.1707
BS18_0532	6831074	6528	6824546	26.376	1	312	11.3333
BS18_0551	6831074	676	6830398	29.713	1	94	12.4966
BS18_0582	6831074	1471	6829603	30.224	1	99	13.0383
BS18_0583	6831074	3951	6827123	30.513	1	132	12.8133
BS18_0527	6831074	1351	6829723	28.963	1	84	12.1572
BS18_0588	6831074	783	6830291	32.87	1	162	14.5175
BS18_0586	6831074	475	6830599	37.273	1	123	15.0295
BS18_0590	6831074	1759	6829315	24.801	1	78	10.7935
BS18_0585	6831074	3252	6827822	28.83	1	116	12.5529
BS18_0587	6831074	2799	6828275	23.847	1	76	10.586
BS18_0589	6831074	3654	6827420	38.346	1	128	16.6094
BS18_0593	6831074	3553	6827521	27.212	1	118	11.7353
BS18_0653	6831074	90920	6740154	26.492	1	238	12.8279
BS18_0542	6831074	1547	6829527	29.77	1	99	12.3236
BS18_0592	6831074	3780	6827294	39.899	1	119	16.7415
BS18_0591	6831074	925	6830149	27.382	1	95	11.4431
BS18_0657	6831074	76452	6754622	38.163	1	142	18.0714
BS18_0584	6831074	1327	6829747	26.117	1	136	11.1322
BS18_0659	6831074	85528	6745546	29.364	1	99	14.1659
BS18_0602	6831074	102378	6728696	25.208	1	112	12.1568
BS18_0662	6831074	58959	6772115	21.354	1	193	10.5178
BS18_0660	6831074	92907	6738167	26.659	1	221	12.9515
BS18_0595	6831074	1713	6829361	41.191	1	142	16.8465
BS18_0661	6831074	8589	6822485	25.735	1	195	12.3108
BS18_0667	6831074	8803	6822271	27.957	1	156	11.8497
BS18_0600	6831074	1115	6829959	22.464	1	69	9.7389
BS18_0598	6831074	1986	6829088	24.664	1	78	10.8707
BS18_0597	6831074	399	6830675	41.963	1	127	17.7754
BS18_0655	6831074	14898	6816176	21.794	1	113	10.4808
BS18_0664	6831074	7848	6823226	40.967	1	131	17.9333
BS18_0658	6831074	58804	6772270	22.768	1	87	11.0782
BS18_0603	6831074	12866	6818208	30.018	1	136	14.3254
BS18_0606	6831074	87863	6743211	32.344	1	135	15.4486
BS18_0608	6831074	97394	6733680	26.281	1	274	12.7015
BS18_0609	6831074	70063	6761011	29.72	1	115	14.3775
BS18_0610	6831074	75336	6755738	24.673	1	84	11.9597
BS18_0671	6831074	1891	6829183	30.565	1	148	12.7773
BS18_0694	6831074	2843	6828231	21.257	1	95	9.11276
BS18_0652	6831074	60153	6770921	26.954	1	82	12.6866
BS18_0651	6831074	110950	6720124	24.649	1	92	11.9874
BS18_0674	6831074	1609	6829465	25.921	1	82	10.8344
BS18_0699	6831074	3735	6827339	23.587	1	99	10.0758
BS18_0656	6831074	88575	6742499	19.458	1	89	9.67883
BS18_0697	6831074	2965	6828109	29.676	1	147	12.4002
BS18_0665	6831074	25794	6805280	24.411	1	118	11.4756
BS18_0666	6831074	809	6830265	37.393	1	253	16.6926
BS18_0709	6831074	9379	6821695	26.012	1	99	10.9497
BS18_0711	6831074	2235	6828839	26.048	1	97	10.8645
BS18_0654	6831074	70402	6760672	35.64	1	153	17.0392
BS18_0708	6831074	14877	6816197	16.532	1	76	7.47843
BS18_0663	6831074	41582	6789492	28.065	1	118	13.4936
BS18_0675	6831074	4741	6826333	33.931	1	118	13.7297
BS18_0672	6831074	1298	6829776	24.169	1	78	10.2397
BS18_0681	6831074	1139	6829935	26.532	1	131	11.3158
BS18_0670	6831074	577	6830497	35.914	1	118	14.823
BS18_0682	6831074	1346	6829728	32.656	1	96	13.9375
BS18_0673	6831074	594	6830480	29.568	1	111	12.0125
BS18_0669	6831074	9383	6821691	28.857	1	129	12.1401
BS18_0668	6831074	691	6830383	36.672	1	114	15.194
BS18_0292	6831074	344	6830730	39.016	1	192	15.6319
BS18_0684	6831074	854	6830220	25.125	1	81	10.7297
BS18_0686	6831074	2957	6828117	28.912	1	89	12.5394
BS18_0691	6831074	2268	6828806	33.566	1	121	13.5975
BS18_0296	6831074	8268	6822806	18.593	1	169	8.1806
BS18_0702	6831074	14368	6816706	25.422	1	127	10.9322
BS18_0693	6831074	4476	6826598	20.53	1	116	8.77799
BS18_0313	6831074	5254	6825820	26.691	1	112	11.9356
BS18_0311	6831074	2739	6828335	33.896	1	113	14.1563
BS18_0692	6831074	2715	6828359	32.049	1	151	13.2875
BS18_0314	6831074	18717	6812357	29.784	1	413	13.7407
BS18_0703	6831074	17395	6813679	22.925	1	97	9.96593
BS18_0695	6831074	4400	6826674	19.458	1	76	8.4741
BS18_0316	6831074	18194	6812880	23.331	1	88	11.0506
BS18_0696	6831074	3671	6827403	25.178	1	135	10.6278
BS18_0317	6831074	851	6830223	30.732	1	119	12.7451
BS18_0700	6831074	4318	6826756	20.887	1	88	9.03977
BS18_0705	6831074	3795	6827279	24.19	1	99	10.5115
BS18_0704	6831074	10500	6820574	23.747	1	132	10.0363
BS18_0701	6831074	4164	6826910	22.146	1	99	9.44962
BS18_0322	6831074	34760	6796314	24.169	1	274	11.0923
BS18_0706	6831074	2931	6828143	24.13	1	119	10.2602
BS18_0707	6831074	7881	6823193	26.663	1	135	11.1859
BS18_0698	6831074	4354	6826720	24.268	1	89	10.3811
BS18_0710	6831074	2358	6828716	30.919	1	165	12.6419
BS18_0716	6831074	4488	6826586	21.571	1	96	9.20098
BS18_0713	6831074	3828	6827246	24.834	1	112	10.4375
BS18_0722	6831074	3579	6827495	26.595	1	97	11.0873
BS18_0102	6831074	58013	6773061	31.255	1	134	14.1354
BS18_0717	6831074	6368	6824706	20.695	1	126	8.94709
BS18_0723	6831074	2862	6828212	28.114	1	147	11.6039
BS18_0718	6831074	2901	6828173	28.093	1	89	11.6641
BS18_0349	6831074	8159	6822915	34.442	1	137	14.0405
BS18_0724	6831074	6557	6824517	26.203	1	143	10.9713
BS18_0719	6831074	12270	6818804	23.692	1	77	10.2245
BS18_0350	6831074	4272	6826802	39.731	1	154	16.0748
BS18_0720	6831074	1167	6829907	26.599	1	116	11.05
BS18_0293	6831074	10461	6820613	37.615	1	242	15.3729
BS18_0103	6831074	40631	6790443	30.608	1	134	13.7085
BS18_0270	6831074	5624	6825450	30.715	1	145	14.0139
BS18_0351	6831074	6929	6824145	30.706	1	125	12.7208
BS18_0354	6831074	3012	6828062	29.423	1	179	12.1042
BS18_0352	6831074	3115	6827959	27.722	1	116	11.4509
BS18_0294	6831074	1191	6829883	31.506	1	225	13.0031
BS18_0353	6831074	4628	6826446	29.364	1	121	12.2202
BS18_0291	6831074	6780	6824294	30.787	1	226	12.8607
BS18_0355	6831074	1015	6830059	38.415	1	121	15.3994
BS18_0721	6831074	4115	6826959	34.391	1	199	14.5226
BS18_0329	6831074	3727	6827347	26.966	1	96	12.0384
BS18_0358	6831074	3332	6827742	25.283	1	95	10.5905
BS18_0356	6831074	3485	6827589	25.677	1	143	10.7602
BS18_0312	6831074	10117	6820957	26.483	1	96	12.0929
BS18_0315	6831074	11106	6819968	27.247	1	148	12.5595
BS18_0361	6831074	3686	6827388	29.577	1	148	12.182
BS18_0295	6831074	5098	6825976	29.725	1	222	12.4793
BS18_0319	6831074	6876	6824198	30.199	1	98	13.6577
BS18_0320	6831074	667	6830407	34.207	1	119	14.306
BS18_0321	6831074	3793	6827281	32.229	1	99	14.525
BS18_0325	6831074	1908	6829166	27.699	1	98	12.1866
BS18_0323	6831074	3433	6827641	35.957	1	132	15.7595
BS18_0297	6831074	1474	6829600	39.337	1	238	16.0045
BS18_0359	6831074	3236	6827838	33.917	1	133	13.9336
BS18_0366	6831074	2651	6828423	36.276	1	173	14.6624
BS18_0369	6831074	5027	6826047	25.805	1	97	10.7197
BS18_0371	6831074	6589	6824485	25.703	1	88	10.7126
BS18_0357	6831074	3978	6827096	30.508	1	131	12.5038
BS18_0318	6831074	22068	6809006	24.036	1	93	11.3548
BS18_0552	6831074	10858	6820216	25.712	1	129	11.6058
BS18_0327	6831074	698	6830376	25.809	1	96	10.9881
BS18_0324	6831074	8851	6822223	32.14	1	117	14.2213
BS18_0555	6831074	5720	6825354	35.331	1	129	15.5304
BS18_0326	6831074	11659	6819415	26.441	1	447	12.4508
BS18_0557	6831074	11053	6820021	30.028	1	118	13.4134
BS18_0368	6831074	5827	6825247	33.479	1	188	13.6918
BS18_0328	6831074	1404	6829670	30.769	1	99	13.3489
BS18_0556	6831074	2974	6828100	47.916	1	221	21.8458
BS18_0558	6831074	15605	6815469	30.567	1	99	13.8195
BS18_0364	6831074	4754	6826320	23.902	1	86	10.0285
BS18_0621	6831074	10008	6821066	26.81	1	96	12.0333
BS18_0624	6831074	14960	6816114	27.448	1	91	12.314
BS18_0560	6831074	14960	6816114	25.311	1	137	11.457
BS18_0629	6831074	17871	6813203	26.972	1	96	12.2161
BS18_0360	6831074	2228	6828846	34.62	1	148	14.1229
BS18_0363	6831074	3219	6827855	30.444	1	112	12.4553
BS18_0362	6831074	3268	6827806	33.12	1	113	13.3707
BS18_0373	6831074	6699	6824375	28.533	1	135	11.81
BS18_0367	6831074	2375	6828699	34.593	1	127	14.0912
BS18_0365	6831074	3363	6827711	29.457	1	114	12.1985
BS18_0559	6831074	8300	6822774	29.803	1	96	13.2328
BS16_0516	6831074	52906	6778168	46.34	1	546	21.2995
BS18_0637	6831074	12177	6818897	27.593	1	99	12.3019
BS18_0553	6831074	12419	6818655	26.946	1	124	12.2686
BS18_0638	6831074	8645	6822429	28.232	1	119	12.7395
BS18_0626	6831074	17750	6813324	26.227	1	113	11.8178
BS18_0640	6831074	9889	6821185	27.559	1	119	12.4584
BS18_0374	6831074	2333	6828741	33.199	1	151	13.483
BS18_0370	6831074	2171	6828903	34.247	1	163	13.9749
BS18_0372	6831074	3186	6827888	28.535	1	99	11.876
BS18_0554	6831074	9275	6821799	27.649	1	96	12.5952
BS18_0628	6831074	8194	6822880	35.73	1	168	15.8334
BS18_0625	6831074	9090	6821984	30.261	1	178	13.4798
BS17_0655	6831074	1285	6829789	54.441	1	177	21.0407
BS18_0627	6831074	15361	6815713	19.943	1	89	9.3406
BS18_0630	6831074	9148	6821926	32.323	1	124	14.3173
BS18_0631	6831074	8724	6822350	26.535	1	133	12.086
BS18_0623	6831074	8091	6822983	28.191	1	91	12.5777
BS18_0634	6831074	12720	6818354	23.486	1	85	10.6983
BS17_0660	6831074	1038	6830036	50.572	1	155	19.9245
BS18_0636	6831074	19183	6811891	32.47	1	121	14.3947
BS18_0635	6831074	6062	6825012	31.109	1	131	13.6431
BS18_0639	6831074	5979	6825095	25.855	1	83	11.685
BS16_0164	6831074	2711	6828363	49.75	1	182	21.0884
BS18_0633	6831074	8505	6822569	25.677	1	95	11.5779

## Sheet: SM2_SNP50k
SM2 – List of the 50k SNPs used for genetic background determination.
chr	ps
1	7865
1	10691
1	17043
1	23134
1	31950
1	55233
1	60484
1	65155
1	70384
1	72525
1	76640
1	80822
1	82695
1	90567
1	132731
1	136541
1	145681
1	153538
1	154126
1	155187
1	156772
1	165955
1	173827
1	175698
1	183196
1	185379
1	187348
1	189974
1	199015
1	201678
1	201769
1	204831
1	207643
1	208474
1	215631
1	215721
1	216058
1	218638
1	222086
1	232065
1	232682
1	233012
1	236240
1	236783
1	238975
1	240307
1	249636
1	252791
1	254159
1	254271
1	254800
1	254848
1	256287
1	262535
1	282964
1	292550
1	295565
1	302336
1	306329
1	308253
1	308380
1	308500
1	311671
1	311948
1	324127
1	327917
1	338090
1	340540
1	341066
1	342638
1	348481
1	350721
1	357017
1	360780
1	362169
1	367455
1	370189
1	376342
1	376502
1	387100
1	387462
1	387472
1	390618
1	391188
1	392631
1	394625
1	395820
1	402660
1	409332
1	412024
1	412885
1	416560
1	416967
1	417967
1	418179
1	422409
1	425826
1	429539
1	430285
1	437143
1	438859
1	439018
1	444340
1	444560
1	449445
1	450832
1	450982
1	451265
1	453595
1	457466
1	458568
1	463814
1	465308
1	466701
1	483045
1	483882
1	486753
1	487294
1	490757
1	493265
1	496478
1	510868
1	511947
1	524779
1	524944
1	530308
1	531098
1	531453
1	535581
1	543661
1	543974
1	547618
1	547712
1	548499
1	562402
1	564450
1	564776
1	565514
1	569068
1	576691
1	580969
1	582299
1	586160
1	588461
1	589979
1	593636
1	595079
1	597113
1	597771
1	600817
1	609166
1	612791
1	619580
1	625254
1	625319
1	625532
1	625549
1	629969
1	635945
1	637167
1	639508
1	639861
1	646742
1	657182
1	663923
1	664165
1	669599
1	673022
1	676829
1	677333
1	680161
1	683687
1	685196
1	685437
1	685848
1	686627
1	688778
1	691625
1	703485
1	706505
1	706894
1	715865
1	717027
1	720910
1	722916
1	724987
1	743508
1	744656
1	758282
1	761660
1	762385
1	766275
1	766805
1	770067
1	774728
1	774865
1	793316
1	799983
1	800855
1	816306
1	817501
1	818411
1	819572
1	828367
1	838988
1	839687
1	845726
1	848946
1	863429
1	866018
1	866177
1	867437
1	868151
1	878699
1	879306
1	885957
1	888989
1	892178
1	896779
1	903104
1	913503
1	914123
1	927011
1	933481
1	937183
1	941108
1	942540
1	952807
1	953227
1	957546
1	958503
1	958556
1	968365
1	982244
1	988877
1	989850
1	990008
1	993612
1	995305
1	995830
1	999780
1	1000757
1	1003489
1	1006695
1	1018275
1	1018878
1	1025193
1	1026875
1	1028234
1	1034320
1	1057103
1	1065168
1	1070090
1	1073894
1	1080804
1	1082998
1	1092172
1	1092709
1	1094950
1	1095066
1	1097030
1	1103531
1	1107619
1	1110238
1	1120828
1	1123169
1	1123647
1	1127543
1	1131289
1	1131441
1	1131900
1	1144589
1	1144666
1	1145713
1	1150583
1	1159391
1	1159552
1	1159646
1	1160396
1	1161180
1	1167228
1	1179425
1	1179579
1	1180722
1	1190266
1	1190320
1	1192037
1	1200294
1	1204933
1	1208271
1	1212491
1	1218216
1	1219171
1	1221406
1	1222875
1	1233924
1	1251577
1	1254068
1	1261539
1	1267734
1	1268933
1	1268992
1	1271161
1	1271162
1	1271922
1	1281499
1	1282834
1	1284327
1	1284882
1	1285002
1	1295199
1	1297419
1	1297425
1	1298879
1	1299116
1	1305222
1	1306517
1	1310920
1	1313542
1	1316717
1	1318411
1	1322114
1	1322522
1	1323841
1	1327094
1	1350997
1	1351039
1	1363348
1	1365401
1	1372204
1	1391777
1	1401375
1	1437325
1	1446663
1	1447313
1	1452502
1	1455056
1	1455219
1	1516827
1	1519732
1	1529110
1	1537337
1	1541586
1	1551715
1	1560526
1	1565099
1	1589178
1	1592877
1	1597442
1	1603478
1	1603606
1	1607550
1	1608422
1	1620707
1	1623650
1	1624548
1	1628882
1	1631765
1	1634657
1	1643283
1	1660746
1	1665261
1	1678392
1	1678455
1	1681279
1	1689018
1	1690835
1	1700753
1	1701552
1	1706754
1	1720340
1	1721904
1	1731627
1	1732810
1	1736935
1	1737050
1	1739210
1	1750169
1	1752787
1	1762226
1	1764157
1	1784302
1	1797101
1	1798700
1	1799258
1	1801367
1	1816495
1	1818683
1	1830741
1	1832152
1	1835316
1	1837470
1	1843806
1	1843899
1	1851783
1	1853306
1	1862335
1	1865797
1	1881336
1	1893381
1	1921722
1	1922179
1	1923442
1	1924124
1	1924284
1	1924617
1	1939109
1	1941809
1	1945184
1	1954894
1	1956806
1	1963167
1	1963322
1	1963703
1	1974171
1	1976380
1	1995131
1	1995187
1	1996469
1	2008820
1	2013216
1	2013443
1	2016766
1	2024291
1	2024411
1	2029728
1	2031675
1	2033850
1	2033940
1	2041343
1	2053537
1	2070568
1	2074497
1	2095253
1	2099414
1	2115858
1	2128447
1	2129393
1	2130266
1	2130671
1	2144837
1	2144874
1	2147700
1	2148769
1	2149027
1	2149067
1	2150447
1	2158826
1	2160726
1	2161313
1	2179632
1	2202524
1	2203379
1	2214717
1	2233351
1	2233717
1	2248116
1	2258543
1	2258692
1	2259198
1	2274903
1	2279134
1	2284615
1	2285958
1	2287503
1	2300411
1	2307399
1	2309976
1	2312098
1	2335331
1	2335495
1	2337384
1	2350201
1	2358017
1	2366337
1	2367886
1	2386002
1	2399174
1	2399364
1	2402421
1	2406200
1	2406383
1	2413388
1	2415805
1	2426443
1	2441164
1	2443575
1	2454534
1	2455266
1	2455816
1	2455867
1	2457527
1	2472891
1	2497521
1	2499016
1	2512482
1	2522095
1	2523124
1	2526694
1	2529375
1	2533034
1	2533644
1	2534045
1	2544519
1	2570701
1	2575210
1	2576095
1	2579171
1	2581141
1	2586799
1	2594563
1	2597343
1	2599582
1	2608463
1	2609053
1	2614431
1	2618526
1	2624421
1	2638714
1	2641151
1	2656199
1	2659992
1	2663834
1	2663961
1	2672079
1	2677232
1	2678567
1	2693000
1	2700798
1	2708003
1	2709161
1	2711567
1	2718790
1	2723248
1	2723267
1	2729127
1	2731794
1	2747579
1	2751299
1	2755678
1	2755756
1	2757297
1	2757494
1	2770397
1	2773133
1	2782654
1	2787108
1	2787129
1	2787921
1	2789444
1	2789892
1	2793079
1	2794116
1	2795906
1	2800473
1	2802956
1	2802982
1	2807719
1	2809146
1	2812119
1	2814028
1	2816918
1	2825907
1	2829391
1	2830564
1	2838928
1	2851484
1	2853491
1	2855267
1	2856280
1	2862978
1	2867263
1	2879107
1	2880406
1	2895661
1	2903111
1	2905921
1	2912948
1	2921208
1	2921539
1	2926067
1	2927556
1	2933590
1	2938066
1	2942146
1	2942304
1	2946984
1	2957682
1	2959136
1	2960282
1	2961511
1	2964374
1	2968202
1	2968788
1	2969988
1	2971260
1	2972734
1	2980060
1	2982871
1	2985592
1	2987783
1	2994249
1	2994393
1	2998902
1	2999592
1	3004756
1	3022284
1	3029500
1	3033425
1	3045197
1	3049564
1	3050948
1	3055546
1	3062861
1	3066888
1	3071553
1	3074632
1	3086906
1	3093190
1	3097140
1	3102737
1	3111828
1	3114990
1	3115504
1	3124989
1	3138443
1	3159566
1	3165776
1	3170584
1	3171263
1	3171716
1	3176441
1	3178526
1	3178952
1	3187794
1	3198460
1	3202771
1	3205616
1	3209154
1	3209761
1	3211471
1	3213202
1	3220508
1	3224468
1	3235174
1	3235877
1	3250572
1	3252034
1	3253648
1	3255796
1	3261423
1	3262691
1	3265436
1	3268210
1	3296300
1	3301941
1	3302002
1	3306189
1	3315257
1	3324081
1	3325861
1	3339788
1	3344890
1	3347217
1	3349526
1	3353070
1	3353666
1	3357605
1	3378669
1	3378736
1	3411352
1	3417839
1	3425559
1	3449124
1	3450937
1	3456936
1	3465322
1	3472713
1	3477490
1	3509064
1	3515342
1	3519619
1	3523232
1	3535558
1	3538424
1	3560399
1	3564528
1	3567034
1	3570732
1	3575061
1	3575445
1	3587169
1	3600274
1	3602919
1	3603295
1	3606313
1	3612572
1	3629120
1	3632922
1	3635871
1	3638022
1	3642649
1	3643910
1	3648481
1	3655551
1	3659448
1	3659752
1	3664127
1	3680034
1	3695210
1	3697018
1	3701730
1	3713154
1	3714497
1	3717083
1	3718081
1	3729269
1	3729965
1	3732813
1	3733080
1	3735963
1	3739985
1	3743796
1	3750528
1	3751243
1	3756470
1	3771629
1	3775444
1	3784286
1	3791130
1	3794496
1	3794746
1	3799918
1	3806474
1	3811280
1	3838851
1	3839933
1	3862005
1	3862652
1	3874769
1	3875983
1	3900715
1	3902431
1	3909465
1	3912440
1	3919313
1	3925103
1	3925810
1	3936941
1	3937901
1	3938605
1	3939817
1	3961832
1	3971656
1	3972630
1	3978904
1	3983187
1	3985277
1	3989790
1	3993625
1	3993984
1	3995664
1	3997350
1	4005604
1	4006328
1	4007866
1	4014384
1	4023380
1	4026365
1	4031794
1	4033276
1	4060365
1	4065551
1	4072683
1	4090833
1	4098343
1	4102330
1	4102340
1	4102955
1	4107815
1	4107890
1	4110003
1	4110564
1	4110659
1	4111546
1	4111574
1	4113265
1	4116401
1	4120931
1	4139037
1	4139847
1	4142899
1	4146775
1	4153328
1	4154110
1	4169716
1	4184759
1	4186069
1	4193831
1	4194248
1	4197082
1	4201826
1	4204658
1	4213834
1	4229165
1	4231485
1	4235554
1	4237287
1	4237363
1	4241952
1	4242133
1	4251431
1	4259291
1	4263819
1	4264200
1	4265975
1	4268197
1	4268202
1	4268750
1	4272363
1	4286753
1	4287467
1	4295839
1	4296959
1	4297045
1	4317801
1	4322955
1	4326903
1	4328148
1	4329283
1	4329414
1	4331438
1	4332923
1	4336583
1	4342111
1	4346982
1	4355636
1	4356195
1	4359990
1	4360529
1	4362127
1	4363954
1	4365172
1	4366539
1	4372360
1	4375047
1	4381293
1	4383462
1	4384902
1	4391157
1	4391278
1	4391630
1	4391942
1	4392266
1	4395610
1	4398804
1	4408544
1	4409350
1	4411686
1	4426688
1	4428365
1	4429620
1	4435191
1	4442197
1	4443499
1	4444431
1	4444441
1	4449495
1	4450153
1	4451122
1	4480059
1	4481100
1	4490547
1	4498071
1	4500281
1	4503403
1	4509116
1	4513273
1	4517873
1	4525620
1	4526345
1	4542363
1	4545703
1	4547840
1	4552217
1	4553685
1	4566566
1	4572071
1	4575465
1	4577503
1	4612446
1	4612883
1	4619773
1	4620666
1	4624905
1	4624952
1	4627029
1	4634140
1	4640724
1	4642125
1	4646212
1	4647064
1	4651453
1	4654810
1	4657912
1	4658296
1	4668044
1	4668057
1	4669946
1	4671245
1	4671564
1	4671855
1	4674732
1	4681022
1	4688069
1	4699193
1	4699304
1	4701058
1	4701264
1	4704627
1	4714478
1	4719872
1	4722423
1	4723820
1	4729963
1	4734297
1	4739858
1	4740812
1	4758743
1	4779733
1	4784621
1	4785554
1	4790237
1	4797592
1	4798295
1	4798420
1	4825989
1	4826229
1	4834986
1	4841399
1	4844049
1	4845249
1	4845708
1	4847018
1	4847843
1	4848683
1	4853899
1	4856902
1	4858449
1	4859477
1	4860670
1	4874494
1	4875072
1	4877886
1	4884085
1	4887727
1	4889921
1	4893523
1	4893846
1	4895105
1	4898218
1	4899764
1	4905342
1	4906885
1	4907147
1	4909289
1	4909693
1	4912832
1	4914734
1	4916425
1	4917053
1	4920090
1	4922579
1	4927344
1	4928827
1	4936420
1	4936846
1	4937155
1	4940461
1	4941079
1	4944561
1	4947033
1	4954226
1	4958252
1	4961016
1	4977536
1	4977702
1	4979584
1	4983125
1	4989059
1	4989111
1	5003332
1	5008373
1	5008424
1	5010902
1	5017576
1	5019416
1	5022916
1	5023964
1	5026693
1	5030583
1	5031112
1	5042917
1	5045144
1	5051932
1	5053317
1	5053499
1	5066477
1	5073419
1	5081450
1	5085302
1	5086381
1	5087476
1	5098665
1	5103080
1	5109268
1	5109331
1	5116485
1	5122409
1	5124412
1	5128083
1	5142253
1	5143972
1	5149207
1	5149908
1	5150521
1	5155189
1	5157251
1	5158020
1	5158073
1	5171708
1	5179244
1	5182496
1	5185078
1	5188285
1	5190418
1	5192232
1	5193589
1	5196829
1	5197918
1	5204735
1	5206280
1	5208109
1	5209200
1	5209217
1	5209507
1	5214895
1	5217291
1	5220749
1	5224373
1	5248951
1	5251016
1	5253569
1	5256430
1	5261599
1	5275793
1	5275800
1	5279095
1	5283664
1	5289720
1	5291569
1	5293687
1	5294655
1	5300587
1	5319527
1	5320472
1	5322308
1	5323500
1	5336054
1	5340394
1	5344814
1	5347144
1	5349020
1	5350479
1	5353221
1	5367420
1	5369677
1	5371572
1	5377662
1	5379203
1	5379345
1	5380340
1	5382502
1	5387190
1	5391577
1	5392676
1	5396248
1	5396706
1	5396962
1	5406647
1	5407562
1	5407764
1	5418495
1	5422196
1	5423907
1	5426100
1	5435424
1	5436863
1	5444595
1	5444660
1	5447593
1	5450640
1	5452019
1	5458606
1	5459837
1	5460171
1	5462896
1	5463344
1	5467465
1	5473106
1	5476761
1	5511203
1	5517205
1	5539597
1	5539909
1	5546085
1	5546156
1	5546224
1	5558533
1	5559338
1	5559415
1	5561276
1	5563308
1	5570082
1	5581039
1	5581438
1	5582612
1	5584832
1	5593533
1	5596082
1	5597991
1	5600895
1	5607670
1	5608434
1	5612052
1	5613034
1	5615129
1	5616460
1	5618820
1	5619571
1	5644944
1	5646778
1	5653184
1	5659647
1	5660668
1	5660816
1	5669574
1	5673466
1	5679778
1	5684452
1	5684859
1	5686288
1	5693489
1	5696095
1	5700948
1	5700971
1	5701911
1	5708443
1	5711406
1	5719542
1	5719952
1	5743154
1	5745807
1	5746173
1	5751132
1	5756129
1	5757448
1	5765745
1	5772782
1	5789068
1	5793342
1	5800821
1	5813003
1	5813462
1	5835214
1	5839236
1	5863056
1	5863445
1	5863579
1	5866029
1	5873871
1	5874329
1	5875950
1	5876299
1	5882109
1	5884067
1	5893024
1	5898993
1	5903600
1	5904794
1	5908395
1	5908492
1	5910603
1	5911425
1	5924367
1	5932393
1	5932434
1	5954648
1	5955601
1	5961905
1	5962088
1	5971233
1	5972769
1	5973931
1	5977407
1	5978003
1	5986705
1	5990818
1	5995927
1	6009064
1	6012785
1	6019882
1	6045230
1	6048021
1	6048929
1	6050839
1	6058458
1	6062453
1	6069590
1	6073349
1	6077131
1	6087795
1	6091687
1	6094386
1	6106524
1	6106891
1	6110259
1	6124238
1	6130568
1	6138179
1	6142419
1	6144332
1	6147810
1	6151296
1	6151397
1	6151544
1	6154159
1	6156750
1	6157243
1	6158974
1	6162050
1	6167541
1	6171171
1	6176226
1	6176308
1	6178563
1	6178700
1	6179462
1	6188703
1	6190140
1	6197087
1	6199660
1	6203618
1	6210410
1	6210975
1	6211770
1	6212266
1	6217439
1	6217537
1	6222654
1	6223862
1	6225679
1	6227512
1	6235917
1	6239098
1	6240530
1	6242381
1	6242460
1	6242734
1	6244337
1	6249070
1	6252163
1	6255676
1	6263538
1	6270742
1	6272433
1	6273958
1	6275087
1	6275217
1	6280872
1	6281047
1	6298958
1	6300104
1	6306640
1	6336285
1	6336618
1	6342195
1	6342988
1	6345440
1	6353168
1	6353174
1	6361755
1	6362217
1	6364122
1	6367157
1	6368131
1	6378445
1	6378690
1	6379810
1	6380345
1	6381224
1	6381789
1	6387620
1	6394673
1	6400414
1	6401789
1	6403064
1	6415274
1	6418329
1	6420493
1	6420704
1	6434527
1	6437699
1	6439488
1	6442771
1	6448985
1	6459352
1	6465813
1	6469772
1	6476431
1	6481160
1	6481421
1	6483191
1	6494257
1	6494353
1	6497956
1	6501933
1	6506175
1	6507174
1	6508067
1	6510050
1	6510476
1	6510540
1	6512991
1	6513398
1	6513792
1	6514137
1	6515199
1	6540951
1	6576257
1	6586871
1	6600495
1	6625686
1	6636687
1	6640606
1	6641128
1	6642561
1	6646372
1	6649103
1	6652365
1	6654279
1	6670832
1	6673887
1	6694513
1	6703487
1	6712412
1	6713650
1	6714488
1	6724658
1	6727646
1	6732956
1	6736426
1	6737165
1	6737197
1	6738818
1	6739429
1	6742812
1	6784673
1	6785076
1	6787450
1	6788321
1	6789258
1	6792018
1	6799249
1	6799643
1	6806397
1	6809613
1	6817604
1	6822812
1	6826961
1	6827165
1	6828022
1	6832787
1	6833922
1	6834701
1	6836813
1	6839252
1	6846001
1	6851041
1	6851379
1	6851417
1	6851803
1	6858913
1	6863914
1	6864417
1	6864579
1	6865707
1	6869984
1	6871600
1	6875135
1	6889257
1	6892806
1	6892902
1	6900158
1	6916591
1	6916796
1	6927900
1	6929435
1	6933225
1	6935142
1	6940794
1	6941940
1	6951055
1	6960509
1	6960516
1	6961597
1	6963764
1	6972704
1	6974553
1	6976895
1	6978858
1	6980832
1	6982457
1	6990916
1	6996944
1	7005225
1	7015519
1	7022143
1	7022191
1	7023659
1	7025094
1	7025581
1	7025809
1	7025978
1	7036335
1	7039412
1	7051614
1	7058713
1	7067411
1	7070331
1	7071745
1	7081601
1	7083286
1	7093766
1	7095508
1	7099015
1	7106014
1	7110262
1	7115132
1	7116826
1	7121882
1	7139570
1	7147510
1	7156231
1	7157986
1	7158129
1	7158172
1	7158316
1	7161618
1	7165864
1	7167648
1	7172315
1	7179064
1	7186697
1	7197064
1	7200402
1	7200404
1	7207698
1	7211167
1	7211259
1	7213284
1	7223427
1	7223825
1	7226534
1	7234677
1	7234995
1	7237404
1	7254709
1	7258718
1	7258848
1	7262729
1	7278101
1	7279009
1	7279562
1	7283617
1	7283701
1	7290231
1	7294276
1	7305966
1	7306206
1	7306628
1	7306941
1	7310242
1	7311741
1	7313644
1	7319746
1	7329647
1	7338582
1	7342123
1	7344154
1	7347063
1	7361177
1	7365116
1	7367840
1	7376762
1	7378315
1	7392174
1	7392384
1	7395852
1	7397207
1	7408436
1	7415541
1	7415636
1	7426141
1	7429449
1	7440679
1	7443400
1	7444088
1	7459936
1	7464634
1	7464644
1	7477512
1	7480575
1	7489911
1	7492341
1	7496392
1	7496917
1	7497820
1	7503594
1	7504201
1	7506148
1	7513758
1	7514693
1	7517513
1	7529437
1	7530172
1	7535584
1	7538138
1	7550079
1	7555537
1	7557819
1	7558945
1	7559011
1	7562345
1	7563025
1	7565869
1	7567284
1	7570061
1	7573844
1	7573859
1	7574918
1	7575839
1	7577079
1	7577863
1	7579244
1	7585303
1	7590741
1	7591187
1	7592252
1	7593504
1	7593729
1	7596886
1	7604358
1	7604369
1	7605851
1	7606482
1	7608547
1	7610072
1	7613543
1	7614158
1	7614971
1	7624247
1	7624471
1	7628559
1	7631959
1	7632997
1	7637095
1	7637698
1	7640902
1	7644458
1	7645069
1	7646332
1	7655920
1	7657553
1	7665530
1	7672156
1	7674941
1	7676860
1	7681083
1	7681100
1	7683595
1	7690280
1	7692155
1	7692637
1	7700472
1	7703988
1	7706492
1	7709116
1	7711768
1	7722120
1	7727638
1	7730187
1	7730986
1	7743220
1	7744650
1	7745655
1	7746213
1	7752685
1	7754670
1	7758685
1	7760520
1	7761562
1	7768910
1	7770502
1	7772520
1	7773310
1	7774810
1	7778769
1	7779330
1	7782658
1	7784557
1	7788094
1	7789241
1	7791819
1	7801881
1	7803216
1	7808088
1	7816376
1	7816840
1	7818891
1	7822285
1	7824135
1	7827788
1	7828893
1	7830437
1	7836733
1	7841478
1	7844679
1	7848712
1	7848827
1	7848925
1	7853759
1	7854133
1	7855848
1	7862175
1	7864197
1	7864688
1	7873958
1	7878530
1	7880131
1	7881875
1	7882048
1	7888572
1	7896089
1	7898936
1	7905938
1	7907439
1	7908134
1	7911301
1	7912134
1	7912202
1	7917086
1	7928775
1	7929702
1	7932049
1	7941494
1	7942282
1	7951071
1	7954439
1	7960479
1	7981217
1	7982302
1	7984016
1	7999692
1	7999759
1	8000620
1	8010016
1	8013835
1	8015122
1	8015321
1	8016428
1	8018510
1	8025501
1	8026998
1	8030242
1	8032159
1	8039793
1	8049739
1	8108992
1	8116992
1	8119216
1	8129848
1	8131339
1	8132605
1	8137318
1	8139504
1	8141496
1	8145012
1	8166440
1	8173744
1	8178708
1	8180217
1	8180777
1	8182075
1	8185724
1	8186155
1	8188742
1	8193969
1	8195332
1	8205342
1	8208309
1	8212225
1	8218122
1	8221230
1	8240004
1	8242830
1	8249534
1	8252116
1	8256623
1	8258603
1	8269494
1	8271711
1	8280221
1	8280798
1	8282901
1	8288357
1	8291517
1	8292394
1	8298108
1	8309460
1	8313469
1	8315133
1	8329231
1	8332519
1	8333098
1	8334353
1	8336806
1	8342088
1	8355042
1	8364440
1	8373816
1	8376048
1	8378351
1	8380028
1	8380926
1	8382775
1	8383780
1	8387013
1	8387397
1	8390957
1	8391218
1	8393060
1	8400662
1	8401724
1	8403143
1	8404614
1	8404688
1	8404944
1	8406195
1	8409872
1	8415982
1	8416852
1	8423097
1	8423156
1	8425057
1	8428659
1	8431006
1	8431057
1	8431950
1	8433424
1	8433483
1	8452197
1	8455274
1	8463506
1	8463545
1	8463620
1	8466653
1	8471066
1	8472529
1	8473147
1	8476464
1	8478049
1	8478764
1	8479064
1	8479802
1	8482873
1	8483556
1	8495476
1	8496921
1	8498013
1	8500820
1	8500893
1	8501479
1	8502282
1	8506698
1	8507398
1	8515236
1	8520077
1	8526230
1	8526661
1	8528067
1	8528181
1	8528654
1	8528779
1	8529243
1	8529555
1	8529930
1	8530350
1	8532095
1	8535898
1	8539356
1	8540141
1	8540603
1	8542398
1	8546223
1	8547789
1	8554966
1	8555572
1	8568923
1	8573293
1	8573358
1	8581995
1	8595300
1	8597709
1	8601519
1	8604114
1	8605474
1	8610066
1	8611509
1	8614446
1	8616367
1	8622339
1	8636446
1	8644459
1	8644639
1	8644761
1	8646853
1	8646916
1	8649417
1	8652737
1	8655895
1	8656938
1	8657174
1	8657912
1	8660921
1	8663653
1	8666741
1	8670497
1	8672645
1	8673463
1	8673555
1	8674266
1	8674349
1	8682814
1	8687573
1	8689783
1	8690221
1	8696881
1	8697967
1	8699490
1	8699889
1	8699977
1	8700835
1	8701126
1	8705158
1	8705311
1	8708552
1	8711226
1	8711864
1	8713114
1	8724254
1	8726511
1	8726550
1	8727895
1	8730637
1	8731662
1	8734735
1	8739084
1	8742354
1	8743867
1	8744032
1	8744057
1	8750019
1	8752560
1	8757653
1	8759797
1	8760620
1	8762787
1	8770191
1	8771645
1	8772506
1	8775863
1	8783032
1	8786887
1	8788287
1	8795797
1	8797161
1	8803687
1	8806240
1	8814922
1	8821642
1	8824720
1	8825936
1	8828533
1	8831488
1	8832136
1	8837143
1	8848273
1	8862661
1	8867394
1	8871875
1	8874205
1	8874206
1	8881295
1	8882651
1	8883727
1	8891098
1	8892869
1	8896635
1	8897561
1	8899250
1	8902408
1	8904155
1	8904411
1	8907171
1	8907185
1	8907728
1	8910388
1	8913929
1	8914882
1	8921914
1	8922672
1	8922727
1	8923196
1	8925329
1	8925335
1	8928524
1	8928568
1	8933273
1	8937181
1	8938791
1	8939560
1	8942965
1	8944085
1	8944224
1	8946074
1	8947324
1	8949581
1	8949705
1	8953399
1	8957989
1	8958961
1	8959175
1	8960463
1	8966541
1	8968100
1	8968571
1	8973859
1	8981367
1	8981626
1	8986894
1	8987680
1	8988497
1	8991221
1	8993800
1	8999586
1	9002902
1	9062427
1	9076820
1	9134768
1	9136424
1	9140847
1	9142235
1	9145996
1	9157858
1	9161803
1	9164425
1	9188741
1	9188916
1	9189388
1	9189734
1	9197957
1	9199081
1	9199756
1	9199810
1	9201285
1	9204094
1	9206678
1	9207427
1	9208232
1	9210223
1	9214300
1	9215435
1	9224863
1	9226324
1	9228460
1	9232619
1	9235435
[truncated: 46,590 more rows]

## Sheet: SM3_reviewliftover
SM3 – Liftover of the regions listed in the review by Mondet et al. 2020 from the honey bee reference genome Amel4.5 to the current reference genome AmelHAV3.1.
The informations from the review are: name, chromosome, start, end of the region strand, size, as well as the information after liftover to AmelHAV3.1: chromosome, start and end of the region, strand, size, coverage, type, the character of interest and associated literature reported in the review.
name	chr_review	chr_review	start_review	end_review	strand_review	substart_review	subend_review	size_review	chr_liftover	chr_liftover	start_liftover	end_liftover	strand_liftover	size_liftover	coverage	type	character	study
snp2_hyg	CM000054.5	1	1272000	1272000	+	1272000	1272000	0	CM009931.2	1	114101	114101	-	0	1	mapped	HYG	Harpur et al., 2019
snp1_vsh	CM000054.5	1	830000	830000	+	830000	830000	0	CM009931.2	1	551715	551715	-	0	1	mapped	VSH	Spötter et al., 2016
snp3_hyg	CM000054.5	1	3236000	3236000	+	3236000	3236000	0	CM009931.2	1	3275693	3275693	-	0	1	mapped	HYG	Harpur et al., 2019
snp4_hyg	CM000054.5	1	4041000	4041000	+	4041000	4041000	0	CM009931.2	1	3735542	3735542	+	0	1	mapped	HYG	Harpur et al., 2019
snp5_hyg	CM000054.5	1	4065000	4065000	+	4065000	4065000	0	CM009931.2	1	3759457	3759457	+	0	1	mapped	HYG	Harpur et al., 2019
snp7_hyg	CM000054.5	1	4330000	4330000	+	4330000	4330000	0	CM009931.2	1	3995231	3995231	-	0	1	mapped	HYG	Harpur et al., 2019
snp6_hyg	CM000054.5	1	4289000	4289000	+	4289000	4289000	0	CM009931.2	1	4031889	4031889	-	0	1	mapped	HYG	Harpur et al., 2019
snp11_hyg	CM000054.5	1	7178000	7178000	+	7178000	7178000	0	CM009931.2	1	5490067	5490067	-	0	1	mapped	HYG	Harpur et al., 2019
snp10_hyg	CM000054.5	1	6921000	6921000	+	6921000	6921000	0	CM009931.2	1	5760262	5760262	-	0	1	mapped	HYG	Harpur et al., 2019
snp9_hyg	CM000054.5	1	6903000	6903000	+	6903000	6903000	0	CM009931.2	1	5778192	5778192	-	0	1	mapped	HYG	Harpur et al., 2019
reg1_vsh	CM000054.5	1	8000000	10000000	+	8047968	10000000	1952032	CM009931.2	1	7061328	8961657	+	1900329	0.95016	mapped	VSH	Tsuruda et al., 2012
snp12_hyg	CM000054.5	1	9275000	9275000	+	9275000	9275000	0	CM009931.2	1	8300955	8300955	+	0	1	mapped	HYG	Harpur et al., 2019
snp13_other	CM000054.5	1	9385000	9385000	+	9385000	9385000	0	CM009931.2	1	8688088	8688088	-	0	1	mapped	other	Mikheyev et al., 2015
snp14_other	CM000054.5	1	9860000	9860000	+	9860000	9860000	0	CM009931.2	1	8841601	8841601	+	0	1	mapped	other	Mikheyev et al., 2015
snp15_hyg	CM000054.5	1	9861000	9861000	+	9861000	9861000	0	CM009931.2	1	8842601	8842601	+	0	1	mapped	HYG	Harpur et al., 2019
snp16_vsh	CM000054.5	1	10250000	10250000	+	10250000	10250000	0	CM009931.2	1	9609955	9609955	-	0	1	mapped	VSH	Spötter et al., 2011
snp17_hyg	CM000054.5	1	14562000	14562000	+	14562000	14562000	0	CM009931.2	1	11752421	11752421	-	0	1	mapped	HYG	Harpur et al., 2019
reg2_smr	CM000054.5	1	13119000	13122000	+	13119000	13122000	3000	CM009931.2	1	13160626	13163626	-	3000	1	mapped	SMR	Broeckx et al., 2019
snp19_vsh	CM000055.5	2	2375000	2375000	+	2375000	2375000	0	CM009932.2	2	3926375	3926375	+	0	1	mapped	VSH	Spötter et al., 2011
snp20_hyg	CM000055.5	2	2642000	2642000	+	2642000	2642000	0	CM009932.2	2	4172895	4172895	+	0	1	mapped	HYG	Harpur et al., 2019
snp21_hyg	CM000055.5	2	2900000	2900000	+	2900000	2900000	0	CM009932.2	2	4430466	4430466	+	0	1	mapped	HYG	Harpur et al., 2019
snp22_vsh	CM000055.5	2	4125000	4125000	+	4125000	4125000	0	CM009932.2	2	5491054	5491054	+	0	1	mapped	VSH	Spötter et al., 2011
snp23_hyg	CM000055.5	2	5399000	5399000	+	5399000	5399000	0	CM009932.2	2	6756865	6756865	+	0	1	mapped	HYG	Harpur et al., 2019
snp24_hyg	CM000055.5	2	5432000	5432000	+	5432000	5432000	0	CM009932.2	2	6790250	6790250	+	0	1	mapped	HYG	Harpur et al., 2019
reg3_smr	CM000055.5	2	6755000	6925000	+	6820977	6925000	104023	CM009932.2	2	7911336	8015264	+	103928	0.61134	mapped	SMR	Conlon et al., 2018
reg4_hyg	CM000055.5	2	8053000	8368000	+	8053000	8368000	315000	CM009932.2	2	8503573	8849106	-	345533	1.09693	mapped	HYG	Oxley et al., 2010
snp25_hyg	CM000059.5	3	707000	707000	+	707000	707000	0	CM009933.2	3	2077386	2077386	+	0	1	mapped	HYG	Harpur et al., 2019
snp26_hyg	CM000059.5	3	2201000	2201000	+	2201000	2201000	0	CM009933.2	3	2775730	2775730	-	0	1	mapped	HYG	Harpur et al., 2019
snp35_hyg	CM000059.5	3	5570000	5570000	+	5570000	5570000	0	CM009933.2	3	5591735	5591735	-	0	1	mapped	HYG	Harpur et al., 2019
snp34_hyg	CM000059.5	3	5561000	5561000	+	5561000	5561000	0	CM009933.2	3	5600702	5600702	-	0	1	mapped	HYG	Harpur et al., 2019
reg5_smr	CM000059.5	3	5551000	5556000	+	5551000	5556000	5000	CM009933.2	3	5605669	5610652	-	4983	0.9966	mapped	SMR	Broeckx et al., 2019
snp33_vsh	CM000059.5	3	5210000	5210000	+	5210000	5210000	0	CM009933.2	3	5949110	5949110	-	0	1	mapped	VSH	Spötter et al., 2016
snp32_vsh	CM000059.5	3	4490000	4490000	+	4490000	4490000	0	CM009933.2	3	6667844	6667844	-	0	1	mapped	VSH	Spötter et al., 2016
snp31_hyg	CM000059.5	3	4307000	4307000	+	4307000	4307000	0	CM009933.2	3	6849677	6849677	-	0	1	mapped	HYG	Harpur et al., 2019
snp30_hyg	CM000059.5	3	4293000	4293000	+	4293000	4293000	0	CM009933.2	3	6863660	6863660	-	0	1	mapped	HYG	Harpur et al., 2019
snp29_hyg	CM000059.5	3	4168000	4168000	+	4168000	4168000	0	CM009933.2	3	6988651	6988651	-	0	1	mapped	HYG	Harpur et al., 2019
snp28_hyg	CM000059.5	3	4100000	4100000	+	4100000	4100000	0	CM009933.2	3	7056507	7056507	-	0	1	mapped	HYG	Harpur et al., 2019
snp27_hyg	CM000059.5	3	4092000	4092000	+	4092000	4092000	0	CM009933.2	3	7064493	7064493	-	0	1	mapped	HYG	Harpur et al., 2019
snp37_vsh	CM000060.5	4	1000000	1000000	+	1000000	1000000	0	CM009934.2	4	2659416	2659416	-	0	1	mapped	VSH	Spötter et al., 2011
snp38_hyg	CM000060.5	4	1910000	1910000	+	1910000	1910000	0	CM009934.2	4	4199395	4199395	-	0	1	mapped	HYG	Harpur et al., 2019
snp40_hyg	CM000060.5	4	4610000	4610000	+	4610000	4610000	0	CM009934.2	4	5917339	5917339	-	0	1	mapped	HYG	Harpur et al., 2019
snp39_hyg	CM000060.5	4	4601000	4601000	+	4601000	4601000	0	CM009934.2	4	5926339	5926339	-	0	1	mapped	HYG	Harpur et al., 2019
snp44_hyg	CM000060.5	4	5382000	5382000	+	5382000	5382000	0	CM009934.2	4	6205134	6205134	-	0	1	mapped	HYG	Harpur et al., 2019
snp43_hyg	CM000060.5	4	5184000	5184000	+	5184000	5184000	0	CM009934.2	4	6385900	6385900	-	0	1	mapped	HYG	Harpur et al., 2019
snp42_hyg	CM000060.5	4	5177000	5177000	+	5177000	5177000	0	CM009934.2	4	6392889	6392889	-	0	1	mapped	HYG	Harpur et al., 2019
snp41_hyg	CM000060.5	4	5119000	5119000	+	5119000	5119000	0	CM009934.2	4	6450801	6450801	-	0	1	mapped	HYG	Harpur et al., 2019
snp46_other	CM000058.5	5	80000	80000	+	80000	80000	0	CM009935.2	5	756075	756075	+	0	1	mapped	other	Mikheyev et al., 2015
snp47_hyg	CM000058.5	5	1102000	1102000	+	1102000	1102000	0	CM009935.2	5	1712412	1712412	+	0	1	mapped	HYG	Harpur et al., 2019
snp48_hyg	CM000058.5	5	1241000	1241000	+	1241000	1241000	0	CM009935.2	5	1848545	1848545	+	0	1	mapped	HYG	Harpur et al., 2019
snp49_hyg	CM000058.5	5	1315000	1315000	+	1315000	1315000	0	CM009935.2	5	1921951	1921951	+	0	1	mapped	HYG	Harpur et al., 2019
snp50_hyg	CM000058.5	5	1383000	1383000	+	1383000	1383000	0	CM009935.2	5	1989789	1989789	+	0	1	mapped	HYG	Harpur et al., 2019
reg7_grooming	CM000058.5	5	1701000	3591000	+	1701000	3591000	1890000	CM009935.2	5	2307626	3910707	+	1603081	0.84819	mapped	grooming	Bourgeois et al., 2016
reg8_grooming	CM000058.5	5	2154000	2873000	+	2154000	2872996	718996	CM009935.2	5	2503243	3323750	+	820507	1.14118	mapped	grooming	Arechavaleta-Velasco et al., 2012
snp52_hyg	CM000058.5	5	4057000	4057000	+	4057000	4057000	0	CM009935.2	5	4319986	4319986	+	0	1	mapped	HYG	Harpur et al., 2019
snp53_hyg	CM000058.5	5	4104000	4104000	+	4104000	4104000	0	CM009935.2	5	4366922	4366922	+	0	1	mapped	HYG	Harpur et al., 2019
reg9_hyg	CM000058.5	5	4053000	5842000	+	4792455	5842000	1049545	CM009935.2	5	5709445	6747126	-	1037681	0.58003	mapped	HYG	Oxley et al., 2010
snp55_hyg	CM000058.5	5	5511000	5511000	+	5511000	5511000	0	CM009935.2	5	6040943	6040943	-	0	1	mapped	HYG	Harpur et al., 2019
snp60_vsh	CM000056.5	6	700000	700000	+	700000	700000	0	CM009936.2	6	1888435	1888435	-	0	1	mapped	VSH	Spötter et al., 2016
snp59_hyg	CM000056.5	6	685000	685000	+	685000	685000	0	CM009936.2	6	1903403	1903403	-	0	1	mapped	HYG	Harpur et al., 2019
snp58_hyg	CM000056.5	6	655000	655000	+	655000	655000	0	CM009936.2	6	1931816	1931816	-	0	1	mapped	HYG	Harpur et al., 2019
snp57_hyg	CM000056.5	6	619000	619000	+	619000	619000	0	CM009936.2	6	1963407	1963407	-	0	1	mapped	HYG	Harpur et al., 2019
snp56_hyg	CM000056.5	6	604000	604000	+	604000	604000	0	CM009936.2	6	1978389	1978389	-	0	1	mapped	HYG	Harpur et al., 2019
snp66_hyg	CM000056.5	6	5047000	5047000	+	5047000	5047000	0	CM009936.2	6	4925078	4925078	-	0	1	mapped	HYG	Harpur et al., 2019
snp65_hyg	CM000056.5	6	4663000	4663000	+	4663000	4663000	0	CM009936.2	6	5302924	5302924	-	0	1	mapped	HYG	Harpur et al., 2019
snp64_hyg	CM000056.5	6	4618000	4618000	+	4618000	4618000	0	CM009936.2	6	5347980	5347980	-	0	1	mapped	HYG	Harpur et al., 2019
snp63_hyg	CM000056.5	6	4592000	4592000	+	4592000	4592000	0	CM009936.2	6	5373670	5373670	-	0	1	mapped	HYG	Harpur et al., 2019
snp62_hyg	CM000056.5	6	4573000	4573000	+	4573000	4573000	0	CM009936.2	6	5392665	5392665	-	0	1	mapped	HYG	Harpur et al., 2019
snp61_hyg	CM000056.5	6	4338000	4338000	+	4338000	4338000	0	CM009936.2	6	5627575	5627575	-	0	1	mapped	HYG	Harpur et al., 2019
snp67_vsh	CM000056.5	6	6125000	6125000	+	6125000	6125000	0	CM009936.2	6	13193788	13193788	-	0	1	mapped	VSH	Spötter et al., 2011
reg10_smr	CM000063.5	7	1800000	4250000	+	2701624	4250000	1548376	CM009937.2	7	318971	3705049	+	3386078	1.38207	mapped	SMR	Behrens et al., 2012
reg11_smr	CM000063.5	7	2150000	3555000	+	2701624	3554348	852724	CM009937.2	7	318971	3097387	+	2778416	1.97752	mapped	SMR	Lattorff et al., 2015
reg10_smr	CM000063.5	7	1800000	4250000	+	1800000	3042814	1242814	CM009937.2	7	1312392	2636654	-	1324262	0.54052	mapped	SMR	Behrens et al., 2012
reg11_smr	CM000063.5	7	2150000	3555000	+	2150000	3042814	892814	CM009937.2	7	1312392	2636654	-	1324262	0.94254	mapped	SMR	Lattorff et al., 2015
reg10_smr	CM000063.5	7	1800000	4250000	+	2913679	4092233	1178554	CM009937.2	7	2169643	3520235	+	1350592	0.55126	mapped	SMR	Behrens et al., 2012
reg11_smr	CM000063.5	7	2150000	3555000	+	2913679	3555000	641321	CM009937.2	7	2169643	3096567	+	926924	0.65973	mapped	SMR	Lattorff et al., 2015
snp68_hyg	CM000063.5	7	4059000	4059000	+	4059000	4059000	0	CM009937.2	7	3489435	3489435	+	0	1	mapped	HYG	Harpur et al., 2019
snp69_hyg	CM000063.5	7	4163000	4163000	+	4163000	4163000	0	CM009937.2	7	3591309	3591309	+	0	1	mapped	HYG	Harpur et al., 2019
snp70_vsh	CM000063.5	7	4360000	4360000	+	4360000	4360000	0	CM009937.2	7	3788470	3788470	+	0	1	mapped	VSH	Spötter et al., 2016
snp72_hyg	CM000063.5	7	5295000	5295000	+	5295000	5295000	0	CM009937.2	7	5036098	5036098	+	0	1	mapped	HYG	Harpur et al., 2019
snp75_hyg	CM000061.5	8	535000	535000	+	535000	535000	0	CM009938.2	8	47026	47026	-	0	1	mapped	HYG	Harpur et al., 2019
snp74_hyg	CM000061.5	8	501000	501000	+	501000	501000	0	CM009938.2	8	80464	80464	-	0	1	mapped	HYG	Harpur et al., 2019
snp73_hyg	CM000061.5	8	376000	376000	+	376000	376000	0	CM009938.2	8	205273	205273	-	0	1	mapped	HYG	Harpur et al., 2019
snp77_hyg	CM000061.5	8	628000	628000	+	628000	628000	0	CM009938.2	8	596068	596068	+	0	1	mapped	HYG	Harpur et al., 2019
snp78_hyg	CM000061.5	8	3459000	3459000	+	3459000	3459000	0	CM009938.2	8	3354800	3354800	+	0	1	mapped	HYG	Harpur et al., 2019
snp79_hyg	CM000062.5	9	1102000	1102000	+	1102000	1102000	0	CM009939.2	9	2753388	2753388	+	0	1	mapped	HYG	Harpur et al., 2019
reg12_smr	CM000062.5	9	500000	1750000	+	1219055	1736988	517933	CM009939.2	9	2826410	4971027	-	2144617	1.71569	mapped	SMR	Behrens et al., 2012
reg12_smr	CM000062.5	9	500000	1750000	+	1225879	1729267	503388	CM009939.2	9	3083052	4972424	-	1889372	1.5115	mapped	SMR	Behrens et al., 2012
reg13_vsh	CM000062.5	9	4000000	5100000	+	4000000	5100000	1100000	CM009939.2	9	5477271	6477642	+	1000371	0.90943	mapped	VSH	Tsuruda et al., 2012
reg13_vsh	CM000062.5	9	4000000	5100000	+	4094319	4851083	756764	CM009939.2	9	5570623	6230232	+	659609	0.59964	mapped	VSH	Tsuruda et al., 2012
snp85_hyg	CM000062.5	9	4989000	4989000	+	4989000	4989000	0	CM009939.2	9	6366952	6366952	+	0	1	mapped	HYG	Harpur et al., 2019
reg14_smr1	CM000062.5	9	5020000	5030000	+	5020000	5030000	10000	CM009939.2	9	6397991	6407970	+	9979	0.9979	mapped	SMR	Broeckx et al., 2019
reg14_smr2	CM000062.5	9	5060000	5070000	+	5060000	5070000	10000	CM009939.2	9	6437885	6447800	+	9915	0.9915	mapped	SMR	Broeckx et al., 2019
snp86_hyg	CM000062.5	9	5062000	5062000	+	5062000	5062000	0	CM009939.2	9	6439879	6439879	+	0	1	mapped	HYG	Harpur et al., 2019
snp87_other	CM000062.5	9	5315000	5315000	+	5315000	5315000	0	CM009939.2	9	6701635	6701635	+	0	1	mapped	other	Mikheyev et al., 2015
snp88_hyg	CM000062.5	9	5737000	5737000	+	5737000	5737000	0	CM009939.2	9	7113192	7113192	+	0	1	mapped	HYG	Oxley et al., 2010
snp90_vsh	CM000068.5	10	2750000	2750000	+	2750000	2750000	0	CM009940.2	10	2727908	2727908	-	0	1	mapped	VSH	Spötter et al., 2011
reg15_smr	CM000068.5	10	3153000	3158000	+	3153000	3158000	5000	CM009940.2	10	3246444	3251444	+	5000	1	mapped	SMR	Broeckx et al., 2019
snp93_hyg	CM000068.5	10	4250000	4250000	+	4250000	4250000	0	CM009940.2	10	4264884	4264884	+	0	1	mapped	HYG	Harpur et al., 2019
snp94_hyg	CM000068.5	10	4259000	4259000	+	4259000	4259000	0	CM009940.2	10	4273884	4273884	+	0	1	mapped	HYG	Harpur et al., 2019
snp95_hyg	CM000068.5	10	5521000	5521000	+	5521000	5521000	0	CM009940.2	10	5017635	5017635	-	0	1	mapped	HYG	Harpur et al., 2019
snp97_hyg	CM000057.5	11	4980000	4980000	+	4980000	4980000	0	CM009941.2	11	6096233	6096233	-	0	1	mapped	HYG	Harpur et al., 2019
snp96_hyg	CM000057.5	11	4824000	4824000	+	4824000	4824000	0	CM009941.2	11	6253861	6253861	-	0	1	mapped	HYG	Harpur et al., 2019
snp99_hyg	CM000057.5	11	5059000	5059000	+	5059000	5059000	0	CM009941.2	11	7089511	7089511	+	0	1	mapped	HYG	Harpur et al., 2019
snp101_hyg	CM000057.5	11	5126000	5126000	+	5126000	5126000	0	CM009941.2	11	7157636	7157636	+	0	1	mapped	HYG	Harpur et al., 2019
snp104_hyg	CM000057.5	11	7073000	7073000	+	7073000	7073000	0	CM009941.2	11	8969421	8969421	-	0	1	mapped	HYG	Harpur et al., 2019
snp103_hyg	CM000057.5	11	7057000	7057000	+	7057000	7057000	0	CM009941.2	11	8985381	8985381	-	0	1	mapped	HYG	Harpur et al., 2019
snp109_vsh1	CM000067.5	12	1750000	1750000	+	1750000	1750000	0	CM009942.2	12	1708692	1708692	-	0	1	mapped	VSH	Spötter et al., 2011
snp105_hyg	CM000067.5	12	2476000	2476000	+	2476000	2476000	0	CM009942.2	12	2031219	2031219	+	0	1	mapped	HYG	Harpur et al., 2019
snp106_hyg	CM000067.5	12	2546000	2546000	+	2546000	2546000	0	CM009942.2	12	2101028	2101028	+	0	1	mapped	HYG	Harpur et al., 2019
snp109_vsh2	CM000067.5	12	6625000	6625000	+	6625000	6625000	0	CM009942.2	12	5735135	5735135	-	0	1	mapped	VSH	Spötter et al., 2011
snp108_hyg	CM000067.5	12	5268000	5268000	+	5268000	5268000	0	CM009942.2	12	7077164	7077164	-	0	1	mapped	HYG	Harpur et al., 2019
reg16_smr	CM000064.5	13	295000	430000	+	295000	430000	135000	CM009943.2	13	300834	436370	-	135536	1.00397	mapped	SMR	Conlon et al., 2018
snp100_hyg	CM000064.5	13	5104000	5104000	+	5104000	5104000	0	CM009943.2	13	5190110	5190110	-	0	1	mapped	HYG	Harpur et al., 2019
snp112_hyg	CM000064.5	13	4536000	4536000	+	4536000	4536000	0	CM009943.2	13	5756880	5756880	-	0	1	mapped	HYG	Harpur et al., 2019
snp111_hyg	CM000064.5	13	4392000	4392000	+	4392000	4392000	0	CM009943.2	13	5888140	5888140	-	0	1	mapped	HYG	Harpur et al., 2019
snp110_hyg	CM000064.5	13	4300000	4300000	+	4300000	4300000	0	CM009943.2	13	5979645	5979645	-	0	1	mapped	HYG	Harpur et al., 2019
snp113_hyg	CM000065.5	14	585000	585000	+	585000	585000	0	CM009944.2	14	1426199	1426199	+	0	1	mapped	HYG	Harpur et al., 2019
snp114_vsh	CM000065.5	14	750000	750000	+	750000	750000	0	CM009944.2	14	1591142	1591142	+	0	1	mapped	VSH	Spötter et al., 2011
snp116_hyg	CM000065.5	14	3809000	3809000	+	3809000	3809000	0	CM009944.2	14	4307853	4307853	+	0	1	mapped	HYG	Harpur et al., 2019
snp117_hyg	CM000066.5	15	1660000	1660000	+	1660000	1660000	0	CM009945.2	15	2109529	2109529	-	0	1	mapped	HYG	Harpur et al., 2019
reg17_smr	CM000066.5	15	2355000	2580000	+	2355000	2580000	225000	CM009945.2	15	2611954	2783498	+	171544	0.76242	mapped	SMR	Conlon et al., 2018
reg18_smr	CM000066.5	15	2367000	2373000	+	2367000	2373000	6000	CM009945.2	15	2623545	2629543	+	5998	0.99967	mapped	SMR	Broeckx et al., 2019
snp118_hyg	CM000066.5	15	3224000	3224000	+	3224000	3224000	0	CM009945.2	15	3374048	3374048	+	0	1	mapped	HYG	Harpur et al., 2019
reg19_smr	CM000066.5	15	3725000	3730000	+	3725000	3730000	5000	CM009945.2	15	3757764	3762755	+	4991	0.9982	mapped	SMR	Conlon et al., 2019
snp119_hyg	CM000066.5	15	3779000	3779000	+	3779000	3779000	0	CM009945.2	15	3811531	3811531	+	0	1	mapped	HYG	Harpur et al., 2019
snp120_hyg	CM000066.5	15	4589000	4589000	+	4589000	4589000	0	CM009945.2	15	4548372	4548372	+	0	1	mapped	HYG	Harpur et al., 2019
snp121_hyg	CM000069.5	16	1815000	1815000	+	1815000	1815000	0	CM009946.2	16	1232867	1232867	-	0	1	mapped	HYG	Harpur et al., 2019
reg20_smr	CM000069.5	16	3069000	3078000	+	3069000	3078000	9000	CM009946.2	16	3656014	3664545	-	8531	0.94789	mapped	SMR	Broeckx et al., 2019
reg6_smr	CM000060.5	4	1050000	2150000	+	NA	NA	NA	NA	NA	NA	NA	NA	NA	NA	unmapped	SMR	Behrens et al., 2012
snp102_hyg	CM000057.5	11	5244000	5244000	+	NA	NA	NA	NA	NA	NA	NA	NA	NA	NA	unmapped	HYG	Harpur et al., 2019
snp107_hyg	CM000067.5	12	3387000	3387000	+	NA	NA	NA	NA	NA	NA	NA	NA	NA	NA	unmapped	HYG	Harpur et al., 2019
snp115_hyg	CM000065.5	14	1941000	1941000	+	NA	NA	NA	NA	NA	NA	NA	NA	NA	NA	unmapped	HYG	Harpur et al., 2019
snp122_hyg	CM000069.5	16	2579000	2579000	+	NA	NA	NA	NA	NA	NA	NA	NA	NA	NA	unmapped	HYG	Oxley et al., 2010
snp18_hyg	CM000055.5	2	148000	148000	+	NA	NA	NA	NA	NA	NA	NA	NA	NA	NA	unmapped	HYG	Harpur et al., 2019
snp36_hyg	CM000060.5	4	875000	875000	+	NA	NA	NA	NA	NA	NA	NA	NA	NA	NA	unmapped	HYG	Harpur et al., 2019
snp45_vsh	CM000058.5	5	6000	6000	+	NA	NA	NA	NA	NA	NA	NA	NA	NA	NA	unmapped	VSH	Spötter et al., 2016
snp51_vsh	CM000058.5	5	2750000	2750000	+	NA	NA	NA	NA	NA	NA	NA	NA	NA	NA	unmapped	VSH	Spötter et al., 2011
snp54_hyg	CM000058.5	5	4769000	4769000	+	NA	NA	NA	NA	NA	NA	NA	NA	NA	NA	unmapped	HYG	Harpur et al., 2019
snp71_hyg	CM000063.5	7	4832000	4832000	+	NA	NA	NA	NA	NA	NA	NA	NA	NA	NA	unmapped	HYG	Harpur et al., 2019
snp76_hyg	CM000061.5	8	596000	596000	+	NA	NA	NA	NA	NA	NA	NA	NA	NA	NA	unmapped	HYG	Harpur et al., 2019
snp8_hyg	CM000054.5	1	4954000	4954000	+	NA	NA	NA	NA	NA	NA	NA	NA	NA	NA	unmapped	HYG	Harpur et al., 2019
snp80_hyg	CM000062.5	9	3476000	3476000	+	NA	NA	NA	NA	NA	NA	NA	NA	NA	NA	unmapped	HYG	Harpur et al., 2019
snp81_hyg	CM000062.5	9	3485000	3485000	+	NA	NA	NA	NA	NA	NA	NA	NA	NA	NA	unmapped	HYG	Harpur et al., 2019
snp82_hyg	CM000062.5	9	4320000	4320000	+	NA	NA	NA	NA	NA	NA	NA	NA	NA	NA	unmapped	HYG	Harpur et al., 2019
snp83_hyg	CM000062.5	9	4378000	4378000	+	NA	NA	NA	NA	NA	NA	NA	NA	NA	NA	unmapped	HYG	Harpur et al., 2019
snp84_other	CM000062.5	9	4420000	4420000	+	NA	NA	NA	NA	NA	NA	NA	NA	NA	NA	unmapped	other	Mikheyev et al., 2015
snp89_hyg	CM000068.5	10	1	1	+	NA	NA	NA	NA	NA	NA	NA	NA	NA	NA	unmapped	HYG	Oxley et al., 2010
snp91_hyg	CM000068.5	10	3304000	3304000	+	NA	NA	NA	NA	NA	NA	NA	NA	NA	NA	unmapped	HYG	Harpur et al., 2019
snp92_hyg	CM000068.5	10	4108000	4108000	+	NA	NA	NA	NA	NA	NA	NA	NA	NA	NA	unmapped	HYG	Harpur et al., 2019
snp98_hyg	CM000057.5	11	5046000	5046000	+	NA	NA	NA	NA	NA	NA	NA	NA	NA	NA	unmapped	HYG	Harpur et al., 2019

## Sheet: SR1_individual
SR1 – List of the SNPs identified as significant for one of the phe- notypes of interest in the GWAS per group.
Details of the summary statistics for these SNPs are presented: phenotype of interest, group, chromosome, SNP name, position, region (locus), SNP (Reference/Alternative), alternative allele effect, standard error of the effect, p-value, local false sign rate (lfsr), s-value, local false discovery rate (lfdr), q-value, posterior mean from ash, posterior standard deviation from ash, closest locus, …
pheno	group	chr	rs	ps	Region	SNP	beta	se	p_wald	lfsr	svalue	lfdr	qvalue	PosteriorMean	PosteriorSD	Locus	Alias	Type	Start	Stop	Strand	gene_pos	gene_dist	literature	phenotype
varroa_inf	Ligustica_Carnica	1	1:10080627	10080627	R1	C/T	0.559405	0.111978	7.55378e-07	0.0957944	0.0957944	0.0753611	0.0753611	0.101995	0.072613	LOC412813	GB44821	intron_variant	9939689	10184432	+	in	0	-	-
recap	Mellifera	2	2:2729874	2729874	R2	T/C	-2.80474	0.461548	3.26149e-09	0.00370498	0.00360674	0.00233223	0.0023215	-2.32711	0.311187	LOC102655235	-	lncRNA	2695882	2791728	-	in	0	-	-
recap	Mellifera	2	2:2729874	2729874	R2	T/C	-2.80474	0.461548	3.26149e-09	0.00370498	0.00360674	0.00233223	0.0023215	-2.32711	0.311187	LOC726798	GB46305	upstream_gene_variant	2813134	2838943	+	downstream	83260	-	-
recap	Ligustica_Carnica	2	2:12025610	12025610	R3	A/G	0.55629	0.0990556	2.90773e-08	0.0551764	0.0551764	0.0505929	0.0505929	0.0985568	0.0706304	LOC410853	GB49778	intron_variant	11978778	12129219	+	in	0	-	-
recap	Ligustica_Carnica	2	2:12025647	12025647	R3	A/G	0.54005	0.101385	1.38327e-07	0.0793879	0.0672822	0.0724035	0.0614982	0.0884169	0.0485903	LOC410853	GB49778	intron_variant	11978778	12129219	+	in	0	-	-
recap	Mellifera	3	3:1059430	1059430	R4	T/C	-2.75014	0.478395	1.98909e-08	0.0215556	0.00958971	0.0134878	0.0060436	-2.23141	0.497881	LOC409402	GB53286	intron_variant	1052574	1064384	-	in	0	-	-
recap	Mellifera	4	4:4327611	4327611	R5	G/A	0.661446	0.133649	1.1709e-06	0.0953104	0.0310199	0.0666755	0.0212016	0.258826	0.152897	LOC411050	GB53122	intron_variant	4244019	4397600	-	in	0	-	-
varroa_inf	Hybrids	4	4:11665460	11665460	R6	G/A	-2.55932	0.418829	2.72434e-09	0.0896934	0.0896934	0.0832367	0.0832367	-1.97871	0.883478	LOC408787	GB44163	intron_variant	11649231	11776348	-	in	0	-	-
recap	Hybrids	13	13:9483955	9483955	R7	C/T	-0.966261	0.168329	2.10399e-08	0.0962518	0.0962518	0.0962513	0.0962513	-0.464042	0.159312	LOC100577092	GB49857	intron_variant	9490849	9494391	+	downstream	6894	-	-
recap	Mellifera	15	15:8485332	8485332	R8	G/A	1.6022	0.266978	4.97896e-09	0.0035085	0.0035085	0.00231076	0.00231076	1.5731	0.305552	LOC726948	GB49966	upstream_gene_variant	8372776	8761510	-	in	0	-	-

## Sheet: SR2_meta
SR2 – List of the SNPs identified as significant for one of the phe- notypes of interest in the meta GWAS per group.
Details of the summary statistics for these SNPs are presented: phenotype of interest, chromosome, SNP name, position, region (locus), SNP (Reference/Alternative), number of groups in which the SNP is present, log10 BF for MANTRA, posterior probability for MANTRA, number of tested samples, direction of the effect in the different groups, log10 BF for mash, number of significant signal in mash, cl…
pheno	chr	rs	ps	Region	SNP	nb_study	log10BF_mantra	post_proba_hetero_mantra	n	direction	log10BF_mash	n_sign	Locus	Alias	Start	Stop	Strand	Type	gene_pos	gene_dist	literature	phenotype	comments
mnr	1	1:2891204	2891204	R1	G/A	3	5.45035	1	1380	+--	0.623408	0	LOC410758	GB48026; mbl	2674336	3119466	+	intron_variant	in	0	Saelao et al. 2020; Rose 2018	Positive selection in hygienic or VSH stock in the US; QTL defensiveness
recap	1	1:7448807	7448807	R2	A/T	3	5.28201	0.252	1380	+++	0.291895	0	LOC113219185	-	7220111	7711294	-	intron_variant	in	0	Tsuruda et al. 2012	VSH
recap	1	1:7448811	7448811	R2	T/C	3	5.04096	0.221	1380	+++	0.290618	0	LOC113219185	-	7220111	7711294	-	intron_variant	in	0	Tsuruda et al. 2012	VSH
recap	1	1:12552506	12552506	R3	G/A	3	4.38553	0.171	1380	---	1.06716	0	LOC102656611	-	12550828	12555380	-	synonymous_variant	in	0	-	-	additional
recap	1	1:15280956	15280956	R4	G/A	1	5.15061	0	357	-??	0.267258	0	LOC724281	GB47490	15261405	15335892	+	intron_variant	in	0	-	-
mnr	1	1:16327085	16327085	R5	C/T	3	5.27434	1	1380	--+	0.0971048	0	LOC410706	GB47370; StARD13	16169657	16481790	-	intron_variant	in	0	-	-
varroa_inf	1	1:20960056	20960056	R6	C/T	3	3.92727	1	1423	-+-	1.16472	1	LOC724195	GB51630	20697637	21007211	-	intron_variant	in	0	-	-
mnr	1	1:21374478	21374478	R7	G/A	1	5.30327	0	357	-??	0.106787	0	LOC413968	GB51545	21056130	21469905	+	intron_variant	in	0	Aronsteing et al. 2016; Saelao et al. 2020	Expressed in larvae exposed to fungi; Positive selection in hygienic or VSH stock in the US
mnr	1	1:24201224	24201224	R8	C/T	3	5.30375	0.06	1380	---	0.469722	0	LOC551889	GB54920	24195808	24201869	+	3_prime_UTR_variant/intron_variant	in	0	-	-
varroa_inf	1	1:25184394	25184394	R9	C/T	3	5.09228	0.716	1423	---	0.212026	0	LOC724148	GB53941	25183650	25221884	-	intron_variant	in	0	-	-
recap	2	2:2729874	2729874	R10	T/C	1	7.61113	0	357	-??	2.2994	1	LOC102655235	-	2695882	2791728	-	lncRNA	in	0	-	-
recap	2	2:2729874	2729874	R10	T/C	1	7.61113	0	357	-??	2.2994	1	LOC726798	GB46305	2813134	2838943	+	upstream_gene_variant	downstream	83260	Rouzé 2020	Differentially expressed transcript in response to N. ceranea exposure
mnr	2	2:4437645	4437645	R11	G/A	1	5.57765	0	357	+??	0.177954	0	LOC102656852	-	4419924	4433438	+	lncRNA	upstream	4207	-	-
mnr	2	2:4437645	4437645	R11	G/A	1	5.57765	0	357	+??	0.177954	0	LOC409791	Co; Pka-C1; GB17175	4464679	4468976	-	downstream_gene_variant	upstream	27034	Hou et al. 2021; Rouzé 2020; Hunt et al 2007; Teixeira et al 2021; Boutin et al 2015	Detoxification related gene with upregulated expression in A. mellifera larval gut when infested by A. apis; Differentially expressed transcript in response to N. ceranea exposure; denfensiveness; Hygienic vs non hygienic African derived bees; Pka-C1 detoxification and memory related gene
recap	2	2:8350714	8350714	R12	G/A	1	5.30385	0	356	??-	0.0147563	0	LOC113218598	-	8175514	8276169	+	lncRNA	upstream	74545	-	-
recap	2	2:8350714	8350714	R12	G/A	1	5.30385	0	356	??-	0.0147563	0	LOC727308	GB43375	8167809	8221278	-	upstream_gene_variant	downstream	129436	Ashby et al. 2016	Ephrin signaling pathway, significantly more expressed in workers than in queens
mnr	2	2:9347464	9347464	R13	T/C	3	2.75779	0.762	1380	++-	1.02951	0	LOC100578611	GB46593	9115461	9355619	+	intron_variant	in	0	Harpur 2017; Rose 2018	Defensive Africanized bees; defensiveness	additional
mnr	2	2:11333369	11333369	R14	A/G	3	2.3084	0.959	1380	+-+	1.06771	0	LOC408690	GB49809	11290917	11340288	-	intron_variant	in	0	-	-	additional
recap	2	2:12025610	12025610	R15	A/G	3	5.03478	0.948	1380	-+-	1.41491	1	LOC410853	GB49778	11978778	12129219	+	intron_variant	in	0	-	-
recap	2	2:12025647	12025647	R15	A/G	3	4.45461	0.979	1380	-+-	1.17083	0	LOC410853	GB49778	11978778	12129219	+	intron_variant	in	0	-	-	additional
recap	2	2:16060868	16060868	R16	G/A	2	5.58164	0.229	1023	?--	0.118132	0	LOC410804	GB55507	16052535	16065479	-	intron_variant	in	0	-	-
recap	3	3:1059430	1059430	R17	T/C	1	6.61786	0	357	-??	1.53609	1	LOC409402	GB53286	1052574	1064384	-	intron_variant	in	0	-	-
mnr	3	3:6206342	6206342	R18	C/T	1	5.40684	0	357	-??	0.0912127	0	LOC551170	dp; GB55781	6140520	6248769	+	missense_variant	in	0	-	-
recap	3	3:12973246	12973246	R19	A/G	3	4.29155	0.182	1380	+++	1.15287	0	LOC413503	GB41230	12826356	13064149	+	intron_variant	in	0	Mondet et al. 2015	Olfactory related genes differentially expressed in VSH bees	additional
recap	3	3:12973248	12973248	R19	A/G	3	4.46756	0.177	1380	+++	1.09362	0	LOC413503	GB41230	12826356	13064149	+	intron_variant	in	0	Mondet et al. 2015	Olfactory related genes differentially expressed in VSH bees	additional
recap	4	4:7321246	7321246	R20	T/A	3	5.33784	0.26	1380	+++	0.305793	0	LOC412801	GB50402	7086524	7565940	+	intron_variant	in	0	Guan et al. 2013	Differentially expressed betweeen nurse and forager, involved in olfactory transduction
recap	4	4:7321247	7321247	R20	G/T	3	6.35954	0.323	1380	+++	0.386411	0	LOC412801	GB50402	7086524	7565940	+	intron_variant	in	0	Guan et al. 2013	Differentially expressed betweeen nurse and forager, involved in olfactory transduction
recap	4	4:10789077	10789077	R21	T/C	3	3.12854	0.896	1380	-+-	1.01104	0	LOC408797	Ndg; GB44198	10783518	10798201	-	intron_variant	in	0	Ament et al. 2011	Gene linked to protein abundance in fat body and hemolymph	additional
varroa_inf	4	4:11665460	11665460	R22	G/A	1	7.58691	0	357	??-	0.180315	0	LOC408787	GB44163	11649231	11776348	-	intron_variant	in	0	-	-
varroa_inf	5	5:75369	75369	R23	C/T	1	5.97072	0	357	??-	0.123651	0	LOC412401	GB16983; GB51642	47286	129673	-	intron_variant	in	0	Aguiar et al. 2010	Gene present in fat body of adult drones
mnr	5	5:2008472	2008472	R24	A/C	3	5.86284	1	1380	-++	0.56562	0	LOC102655600	-	2024630	2238194	-	lncRNA	upstream	16158	-	-
mnr	5	5:2008472	2008472	R24	A/C	3	5.86284	1	1380	-++	0.56562	0	LOC724450	-	1944756	1989363	-	upstream_gene_variant	downstream	19109	-	-
mnr	5	5:2365495	2365495	R25	G/A	3	2.31954	0.977	1380	+--	1.07832	0	Nrx-1	GB13455; GB52279	2349284	2687281	-	intron_variant	in	0	Bourgeois et al. 2016; Morfin et al. 2020; Dogantzis et al. 2021	Grooming behaviour; Reaction to clothianidin and Varroa destructor exposition on adult honeybee; Gene overlap between response to Varroa infestation and royal jelly	additional
recap	5	5:6736534	6736534	R26	T/C	2	5.04827	0.998	1023	?-+	0.782956	0	LOC100578444	-	6738469	6744731	+	lncRNA	downstream	1935	-	-
recap	5	5:6736534	6736534	R26	T/C	2	5.04827	0.998	1023	?-+	0.782956	0	Mir9888	ame-mir-9888	6679613	6679691	-	upstream_gene_variant	downstream	56843	-	-
recap	5	5:6736534	6736534	R26	T/C	2	5.04827	0.998	1023	?-+	0.782956	0	LOC409882	GB46739	6640287	6670243	-	upstream_gene_variant	downstream	66291	-	-
recap	5	5:6761414	6761414	R26	T/A	2	5.00564	0.331	1023	?--	0.115138	0	LOC100578444	-	6738469	6744731	+	lncRNA	upstream	16683	-	-
recap	5	5:6761414	6761414	R26	T/A	2	5.00564	0.331	1023	?--	0.115138	0	LOC724169	Kay; GB12212	6834234	6865775	+	upstream_gene_variant	downstream	72820	Ryabov et al. 2014	Differentially expressed gene in response to oral DWV and Varroa mite feeding
recap	5	5:8737386	8737386	R27	G/A	3	5.33652	1	1380	+-+	0.115968	0	LOC100576196	GB50295	8678387	8837618	+	intron_variant	in	0	-	-
varroa_inf	5	5:9190579	9190579	R28	A/G	3	5.56451	0.738	1423	-++	0.813074	0	Mir6064	ame-mir-6064	9136835	9136919	+	downstream_gene_variant	upstream	53660	-	-
varroa_inf	5	5:9190579	9190579	R28	A/G	3	5.56451	0.738	1423	-++	0.813074	0	LOC100576129	GB50301	8898314	9109956	-	upstream_gene_variant	downstream	80623	-	-
varroa_inf	6	6:10450971	10450971	R29	C/T	3	5.12592	0.28	1423	---	0.274108	0	sGC-alpha1	GB19367; GB52929; AmsGC alpha-1	10379497	10429031	+	downstream_gene_variant	upstream	21940	-	-
varroa_inf	7	7:5762037	5762037	R30	T/C	3	5.81468	1	1423	+--	0.261923	0	LOC100577472	GB45757	5700338	5760826	-	upstream_gene_variant	downstream	1211	-	-
varroa_inf	7	7:5772089	5772089	R31	A/T	3	5.39311	1	1423	-+-	0.158807	0	LOC100577472	GB45757	5700338	5760826	-	upstream_gene_variant	downstream	11263	-	-
varroa_inf	7	7:6738985	6738985	R32	T/A	1	5.02889	0	669	?+?	0.0467725	0	LOC102656403	-	6750017	6764283	+	upstream_gene_variant	downstream	11032	-	-
recap	7	7:7028040	7028040	R33	G/A	1	5.89138	0	357	-??	0.69003	0	LOC113218567	-	7130504	7502881	-	downstream_gene_variant	upstream	102464	-	-
recap	7	7:7051965	7051965	R33	A/G	1	5.9735	0	357	-??	0.762078	0	LOC113218567	-	7130504	7502881	-	downstream_gene_variant	upstream	78539	-	-
recap	7	7:7078376	7078376	R33	C/T	1	6.30625	0	357	-??	0.834238	0	LOC113218567	-	7130504	7502881	-	downstream_gene_variant	upstream	52128	-	-
recap	7	7:8466948	8466948	R34	A/G	3	5.28128	1	1380	+--	0.391812	0	LOC102656007	-	8469368	8484729	-	lncRNA	upstream	2420	-	-
recap	7	7:8466948	8466948	R34	A/G	3	5.28128	1	1380	+--	0.391812	0	LOC725019	GB19618; GB43298	8458420	8462068		upstream_gene_variant	downstream	4880	-	-
varroa_inf	7	7:11806658	11806658	R35	G/A	2	5.21277	0.248	754	+?+	0.0746796	0	LOC411212	GB44276	11685736	11807792	+	3_prime_UTR_variant	in	0	-	-
varroa_inf	7	7:11806658	11806658	R35	G/A	2	5.21277	0.248	754	+?+	0.0746796	0	LOC102654113	-	11799125	11915331	-	lncRNA	in	0	-	-
mnr	8	8:1150346	1150346	R36	C/T	2	5.1789	0.065	1023	?--	0.142833	0	LOC100576405	GB52601	979012	1164690	-	intron_variant	in	0	-	-
recap	8	8:1319815	1319815	R37	C/T	3	4.9211	0.167	1380	+++	1.14623	0	LOC100576381	GB52591	1316645	1331835	-	intron_variant	in	0	-	-	additional
recap	8	8:1319815	1319815	R37	C/T	3	4.9211	0.167	1380	+++	1.14623	0	LOC411959	GB52590	1316771	1328467	+	synonymous_variant	in	0	Seehuus et al 2013	Differentially expressed between nurse and foragers	additional
recap	8	8:1551638	1551638	R38	C/T	1	5.55258	0	667	?-?	0.171738	0	LOC551807	CTL8; Nrx-IV; GB51399	1542841	1552320	-	missense_variant/5_prime_UTR_variant	in	0	Ament et al. 2011	Gene linked to protein abundance in fat body and hemolymph; Immunity gene
recap	8	8:1551638	1551638	R38	C/T	1	5.55258	0	667	?-?	0.171738	0	LOC113218957	-	1549975	1551707	-	5_prime_UTR_variant	in	0	-	-
recap	8	8:1748209	1748209	R39	T/C	3	4.69636	0.524	1380	---	1.04033	0	LOC409493	GB41179	1747805	1751237	-	3_prime_UTR_variant	in	0	-	-	additional
varroa_inf	8	8:2468335	2468335	R40	C/T	1	5.1598	0	397	-??	0.0118517	0	LOC113218569	-	2465745	2472726	-	intron_variant	in	0	-	-
mnr	8	8:9557205	9557205	R41	C/T	3	6.00773	1	1380	+-+	0.0493038	0	TRNAV-CAC	-	9555195	9555267	+	tRNA	upstream	1938	-	-
mnr	8	8:9557205	9557205	R41	C/T	3	6.00773	1	1380	+-+	0.0493038	0	LOC100576198	GB54794	9549757	9554554	-	upstream_gene_variant	downstream	2651	Gurkan 2015; Rose 2018	Gene down regulated in bees exposed to insecticides; Defensive behaviour
varroa_inf	8	8:9799408	9799408	R42	C/T	1	5.29646	0	669	?+?	0.0533285	0	LOC413052	Ack; GB48061	9780673	9798779	+	downstream_gene_variant	upstream	629	-	-
recap	9	9:11564671	11564671	R43	A/C	1	5.37826	0	357	-??	0.502367	0	LOC408985	GB12200; GB53350	11561556	11571847	+	intron_variant	in	0	-	-
recap	10	10:2026877	2026877	R44	C/G	3	5.63703	1	1380	+-+	0.453243	0	LOC724765	Eg; NR0A3; GB51231	1972965	2039877	+	intron_variant,non_coding_transcript_variant	in	0	-	-
mnr	10	10:4266011	4266011	R45	A/G	3	3.16632	0.388	1380	--+	1.00956	0	LOC409869	Khc-73; GB55888; kinesin-3A	4211423	4302920	-	intron_variant	in	0	-	-	additional
mnr	10	10:5359169	5359169	R46	T/A	3	6.3468	1	1380	+--	0.662379	0	5-HT2beta	GB51376	5304754	5424158	-	intron_variant	in	0	Jain and Brockmann 2020; Watanabe et al. 2012	Gene expressed in antennae; Serotonin expression in crickets
mnr	10	10:5359173	5359173	R46	C/T	3	6.43591	1	1380	+--	0.660656	0	5-HT2beta	GB51376	5304754	5424158	-	intron_variant	in	0	Jain and Brockmann 2020; Watanabe et al. 2012	Gene expressed in antennae; Serotonin expression in crickets
mnr	10	10:10400687	10400687	R47	A/G	3	2.30475	0.978	1380	+-+	1.05646	0	LOC102654938	-	10393014	10408692	-	lncRNA	in	0	-	-	additional
mnr	10	10:10400687	10400687	R47	A/G	3	2.30475	0.978	1380	+-+	1.05646	0	LOC726017	GB51141	10430831	10510023	+	upstream_gene_variant	downstream	30144	-	-	additional
varroa_inf	11	11:9369229	9369229	R48	T/C	3	5.28871	1	1423	-+-	0.336961	0	LOC412865	GB47258	9106725	9434831	+	intron_variant	in	0	Rouzé 2020	Differentially expressed transcript in response to N. ceranea exposure
mnr	11	11:9527267	9527267	R49	G/A	2	5.29958	0.074	713	-?-	0.109029	0	LOC551736	GB47243; IGFn3-4	9474231	9822128	-	intron_variant	in	0	-	-
recap	11	11:14369154	14369154	R50	G/C	3	6.0927	0.186	1380	---	2.05512	1	LOC409919	GB44939	14363099	14374104	-	intron_variant	in	0	-	-
mnr	12	12:136634	136634	R51	G/C	1	5.36147	0	356	??-	0.0364761	0	LOC410353	GB55730	46221	576852	+	intron_variant	in	0	Kibogo et al. 2016	Involved in stinging behaviour
mnr	12	12:10153855	10153855	R52	A/G	3	5.65139	1	1380	--+	0.688254	0	LOC408393	GB52002	10138913	10474973	+	intron_variant	in	0	-	-
varroa_inf	12	12:10734707	10734707	R53	A/G	3	5.47156	1	1423	-+-	0.234588	0	LOC551649	NR2E6; GB52015; PNR-like	10734673	10739970	+	5_prime_UTR_variant	in	0	Henriques et al. 2021	Gene differentially expressed in honey bees infected by different pathogens
recap	14	14:3782741	3782741	R54	G/A	3	5.77398	0.732	1380	---	1.14969	0	LOC410479	GB16778	3494124	3895706	-	intron_variant	in	0	Rouzé 2020	Differentially expressed transcript in response to N. ceranea exposure
recap	14	14:6686131	6686131	R55	A/G	3	5.20346	0.438	1380	+++	0.648958	0	LOC413466	Oaz; GB54207	6666177	6752101	-	intron_variant	in	0	-	-
recap	14	14:8481541	8481541	R56	A/G	3	5.08103	0.381	1380	+++	1.13218	0	LOC100578877	GB52773	8417976	8464093	-	upstream_gene_variant	downstream	17448	-	-
recap	14	14:8481589	8481589	R56	G/A	3	4.57914	0.318	1380	+++	1.1678	0	LOC100578877	GB52773	8417976	8464093	-	upstream_gene_variant	downstream	17496	-	-	additional
recap	15	15:2021142	2021142	R57	C/T	3	4.75175	0.198	1380	---	1.07937	0	LOC413200	htl; GB46165	1980801	2073463	-	intron_variant	in	0	Rose 2018	Defensive behaviour	additional
recap	15	15:2081876	2081876	R57	A/G	3	4.53117	0.148	1380	+++	1.47285	1	LOC413200	htl; GB46165	1980801	2073463	-	upstream_gene_variant	downstream	8413	Rose 2018	Defensive behaviour
recap	15	15:2081914	2081914	R57	A/G	3	4.19913	0.165	1380	+++	1.21694	0	LOC413200	htl; GB46165	1980801	2073463	-	upstream_gene_variant	downstream	8451	Rose 2018	Defensive behaviour	additional
mnr	15	15:4853529	4853529	R58	C/T	3	5.11859	0.05	1380	+++	0.925933	0	LOC726331	GB50585	4768486	4881872	+	intron_variant	in	0	Conlon et al. 2018; Guan et al. 2013	Gene under QTL involved in resistance to varroa infestation; Differentially methylated genes between nurse and foragers
recap	15	15:8485332	8485332	R59	G/A	3	7.15105	1	1380	+-+	2.53033	1	LOC726948	GB49966	8372776	8761510	-	intron_variant	in	0	-	-
recap	16	16:1812909	1812909	R60	C/T	1	5.66263	0	357	-??	0.579961	0	LOC726935	CCAPR; GB54316	1804042	1885820	-	intron_variant	in	0	Rittschof et al. 2019	Agressiveness in bees
recap	16	16:5024160	5024160	R61	C/T	3	4.46263	0.999	1380	+--	1.1222	0	LOC409655	GB47584	4968147	5078983	+	intron_variant	in	0	Paten et al. 2022	Gene expressed in hive exposed to treatment against varroa	additional

## Sheet: SR3_SNPeffects
SR3 – Effects of the alternative allele for each of the SNP identified as significant in one or more analyses.
In detail: SNP name (chromosome:position), pheno- type of interest, study in which it has been found significant, GWAS methods, group, alternative allele effect, standard error of the effect, lower bound of the 95% confidence interval for the allele effect, upper bound of the 95% confidence interval for the allele effect, sign of the allele effect.
rs	pheno	sign_pop	method	group	beta	se	beta_min	beta_max	sign
1:16327085	mnr	meta	ash	hybrids	0.000715439	0.00295668	-0.00507965	0.00651053	0
1:16327085	mnr	meta	ash	ligustica & carnica	-9.35769e-05	0.00167685	-0.00338021	0.00319306	0
1:16327085	mnr	meta	ash	mellifera	-0.00122344	0.00397949	-0.00902323	0.00657635	0
1:16327085	mnr	meta	gemma	hybrids	0.0407131	0.0170362	0.00732213	0.0741042	+
1:16327085	mnr	meta	gemma	ligustica & carnica	-0.00830832	0.0156876	-0.0390561	0.0224395	0
1:16327085	mnr	meta	gemma	mellifera	-0.214419	0.0415427	-0.295843	-0.132996	-
1:16327085	mnr	meta	mantra	hybrids	0.02133	0.01795	-0.013852	0.056512	0
1:16327085	mnr	meta	mantra	ligustica & carnica	0.00738	0.01619	-0.0243524	0.0391124	0
1:16327085	mnr	meta	mantra	mellifera	-0.20766	0.04047	-0.286981	-0.128339	-
1:16327085	mnr	meta	mash	hybrids	0.000413293	0.00268465	-0.00484862	0.0056752	0
1:16327085	mnr	meta	mash	ligustica & carnica	-2.18844e-05	0.00168955	-0.00333341	0.00328964	0
1:16327085	mnr	meta	mash	mellifera	-0.00107184	0.00414653	-0.00919905	0.00705536	0
1:21374478	mnr	meta	ash	hybrids	na	na	na	na	na
1:21374478	mnr	meta	ash	ligustica & carnica	na	na	na	na	na
1:21374478	mnr	meta	ash	mellifera	-0.00159768	0.00441858	-0.0102581	0.00706274	0
1:21374478	mnr	meta	gemma	hybrids	na	na	na	na	na
1:21374478	mnr	meta	gemma	ligustica & carnica	na	na	na	na	na
1:21374478	mnr	meta	gemma	mellifera	-0.176665	0.0346522	-0.244583	-0.108746	-
1:21374478	mnr	meta	mantra	hybrids	na	na	na	na	na
1:21374478	mnr	meta	mantra	ligustica & carnica	na	na	na	na	na
1:21374478	mnr	meta	mantra	mellifera	-0.17738	0.03279	-0.241648	-0.113112	-
1:21374478	mnr	meta	mash	hybrids	-0.00022804	0.00207339	-0.00429189	0.00383581	0
1:21374478	mnr	meta	mash	ligustica & carnica	-0.000198085	0.00174414	-0.00361659	0.00322043	0
1:21374478	mnr	meta	mash	mellifera	-0.00164422	0.00469798	-0.0108523	0.00756382	0
1:24201224	mnr	meta	ash	hybrids	-0.000262133	0.00216215	-0.00449994	0.00397567	0
1:24201224	mnr	meta	ash	ligustica & carnica	-0.00140621	0.00291357	-0.0071168	0.00430438	0
1:24201224	mnr	meta	ash	mellifera	-0.00304905	0.00560594	-0.0140367	0.0079386	0
1:24201224	mnr	meta	gemma	hybrids	-0.0234683	0.0188578	-0.0604296	0.0134929	0
1:24201224	mnr	meta	gemma	ligustica & carnica	-0.0591944	0.0137973	-0.0862371	-0.0321517	-
1:24201224	mnr	meta	gemma	mellifera	-0.0381053	0.0125087	-0.0626224	-0.0135881	-
1:24201224	mnr	meta	mantra	hybrids	-0.04271	0.00896	-0.0602716	-0.0251484	-
1:24201224	mnr	meta	mantra	ligustica & carnica	-0.04358	0.00898	-0.0611808	-0.0259792	-
1:24201224	mnr	meta	mantra	mellifera	-0.0426	0.00888	-0.0600048	-0.0251952	-
1:24201224	mnr	meta	mash	hybrids	-0.00134865	0.00238949	-0.00603205	0.00333476	0
1:24201224	mnr	meta	mash	ligustica & carnica	-0.00181529	0.00286501	-0.00743071	0.00380013	0
1:24201224	mnr	meta	mash	mellifera	-0.00310709	0.00503296	-0.0129717	0.00675751	0
1:2891204	mnr	meta	ash	hybrids	-0.000784223	0.00303385	-0.00673057	0.00516213	0
1:2891204	mnr	meta	ash	ligustica & carnica	-0.00103344	0.00256804	-0.0060668	0.00399992	0
1:2891204	mnr	meta	ash	mellifera	0.00660335	0.00712507	-0.00736179	0.0205685	0
1:2891204	mnr	meta	gemma	hybrids	-0.029822	0.0136904	-0.0566553	-0.00298881	-
1:2891204	mnr	meta	gemma	ligustica & carnica	-0.0363358	0.0116179	-0.0591069	-0.0135648	-
1:2891204	mnr	meta	gemma	mellifera	0.0448496	0.0115408	0.0222297	0.0674695	+
1:2891204	mnr	meta	mantra	hybrids	-0.03237	0.00902	-0.0500492	-0.0146908	-
1:2891204	mnr	meta	mantra	ligustica & carnica	-0.03304	0.00918	-0.0510328	-0.0150472	-
1:2891204	mnr	meta	mantra	mellifera	0.04422	0.01153	0.0216212	0.0668188	+
1:2891204	mnr	meta	mash	hybrids	-0.000543926	0.00233953	-0.0051294	0.00404155	0
1:2891204	mnr	meta	mash	ligustica & carnica	-0.000683355	0.00226884	-0.00513028	0.00376357	0
1:2891204	mnr	meta	mash	mellifera	0.00700094	0.00898574	-0.0106111	0.024613	0
10:5359169	mnr	meta	ash	hybrids	-0.000936132	0.00326318	-0.00733197	0.0054597	0
10:5359169	mnr	meta	ash	ligustica & carnica	-0.00154375	0.00295778	-0.007341	0.0042535	0
10:5359169	mnr	meta	ash	mellifera	0.00618847	0.00715213	-0.0078297	0.0202067	0
10:5359169	mnr	meta	gemma	hybrids	-0.0278385	0.0123789	-0.0521012	-0.00357583	-
10:5359169	mnr	meta	gemma	ligustica & carnica	-0.0222665	0.00775852	-0.0374732	-0.00705982	-
10:5359169	mnr	meta	gemma	mellifera	0.0673067	0.0148626	0.0381761	0.0964373	+
10:5359169	mnr	meta	mantra	hybrids	-0.02392	0.00709	-0.0378164	-0.0100236	-
10:5359169	mnr	meta	mantra	ligustica & carnica	-0.02369	0.0066	-0.036626	-0.010754	-
10:5359169	mnr	meta	mantra	mellifera	0.06582	0.01524	0.0359496	0.0956904	+
10:5359169	mnr	meta	mash	hybrids	-0.000818085	0.00253451	-0.00578572	0.00414955	0
10:5359169	mnr	meta	mash	ligustica & carnica	-0.00108727	0.00261064	-0.00620413	0.00402959	0
10:5359169	mnr	meta	mash	mellifera	0.00673218	0.00941766	-0.0117264	0.0251908	0
10:5359173	mnr	meta	ash	hybrids	-0.000646176	0.00276685	-0.00606921	0.00477686	0
10:5359173	mnr	meta	ash	ligustica & carnica	-0.00167807	0.00305721	-0.0076702	0.00431407	0
10:5359173	mnr	meta	ash	mellifera	0.00623108	0.00716554	-0.00781337	0.0202755	0
10:5359173	mnr	meta	gemma	hybrids	-0.0232354	0.0124874	-0.0477107	0.00123996	0
10:5359173	mnr	meta	gemma	ligustica & carnica	-0.0233265	0.00779178	-0.0385983	-0.00805457	-
10:5359173	mnr	meta	gemma	mellifera	0.0683159	0.0149654	0.0389838	0.0976481	+
10:5359173	mnr	meta	mantra	hybrids	-0.02322	0.00702	-0.0369792	-0.0094608	-
10:5359173	mnr	meta	mantra	ligustica & carnica	-0.02313	0.00649	-0.0358504	-0.0104096	-
10:5359173	mnr	meta	mantra	mellifera	0.06592	0.01517	0.0361868	0.0956532	+
10:5359173	mnr	meta	mash	hybrids	-0.000661249	0.00226587	-0.00510236	0.00377986	0
10:5359173	mnr	meta	mash	ligustica & carnica	-0.00111785	0.00270802	-0.00642556	0.00418986	0
10:5359173	mnr	meta	mash	mellifera	0.0068914	0.00947764	-0.0116848	0.0254676	0
11:9527267	mnr	meta	ash	hybrids	-0.000354397	0.00242314	-0.00510375	0.00439495	0
11:9527267	mnr	meta	ash	ligustica & carnica	na	na	na	na	na
11:9527267	mnr	meta	ash	mellifera	-0.00142428	0.00420041	-0.00965708	0.00680852	0
11:9527267	mnr	meta	gemma	hybrids	-0.142021	0.0437326	-0.227737	-0.056305	-
11:9527267	mnr	meta	gemma	ligustica & carnica	na	na	na	na	na
11:9527267	mnr	meta	gemma	mellifera	-0.113461	0.0284232	-0.169171	-0.0577518	-
11:9527267	mnr	meta	mantra	hybrids	-0.12173	0.024	-0.16877	-0.07469	-
11:9527267	mnr	meta	mantra	ligustica & carnica	na	na	na	na	na
11:9527267	mnr	meta	mantra	mellifera	-0.12131	0.02337	-0.167115	-0.0755048	-
11:9527267	mnr	meta	mash	hybrids	-0.000558706	0.00230811	-0.00508261	0.0039652	0
11:9527267	mnr	meta	mash	ligustica & carnica	-0.000328175	0.00178683	-0.00383036	0.00317401	0
11:9527267	mnr	meta	mash	mellifera	-0.00153685	0.00429531	-0.00995566	0.00688197	0
12:10153855	mnr	meta	ash	hybrids	0.0073827	0.00700693	-0.00635087	0.0211163	0
12:10153855	mnr	meta	ash	ligustica & carnica	-6.6381e-05	0.00163131	-0.00326375	0.00313098	0
12:10153855	mnr	meta	ash	mellifera	-0.000281698	0.00234765	-0.00488309	0.00431969	0
12:10153855	mnr	meta	gemma	hybrids	0.084165	0.0148683	0.055023	0.113307	+
12:10153855	mnr	meta	gemma	ligustica & carnica	-0.00408103	0.0127404	-0.0290523	0.0208902	0
12:10153855	mnr	meta	gemma	mellifera	-0.00844578	0.0120684	-0.0320999	0.0152083	0
12:10153855	mnr	meta	mantra	hybrids	0.08147	0.01569	0.0507176	0.112222	+
12:10153855	mnr	meta	mantra	ligustica & carnica	-0.00365	0.0129	-0.028934	0.021634	0
12:10153855	mnr	meta	mantra	mellifera	-0.00698	0.0116	-0.029716	0.015756	0
12:10153855	mnr	meta	mash	hybrids	0.0116004	0.0115488	-0.0110353	0.0342362	0
12:10153855	mnr	meta	mash	ligustica & carnica	0.00025393	0.00145555	-0.00259894	0.0031068	0
12:10153855	mnr	meta	mash	mellifera	0.000112908	0.00183313	-0.00348003	0.00370584	0
12:136634	mnr	meta	ash	hybrids	-0.000631696	0.00289653	-0.00630889	0.0050455	0
12:136634	mnr	meta	ash	ligustica & carnica	na	na	na	na	na
12:136634	mnr	meta	ash	mellifera	na	na	na	na	na
12:136634	mnr	meta	gemma	hybrids	-0.23442	0.045425	-0.323453	-0.145387	-
12:136634	mnr	meta	gemma	ligustica & carnica	na	na	na	na	na
12:136634	mnr	meta	gemma	mellifera	na	na	na	na	na
12:136634	mnr	meta	mantra	hybrids	-0.23364	0.04466	-0.321174	-0.146106	-
12:136634	mnr	meta	mantra	ligustica & carnica	na	na	na	na	na
12:136634	mnr	meta	mantra	mellifera	na	na	na	na	na
12:136634	mnr	meta	mash	hybrids	-0.000601233	0.00276746	-0.00602546	0.00482299	0
12:136634	mnr	meta	mash	ligustica & carnica	-0.000207585	0.00177328	-0.00368321	0.00326804	0
12:136634	mnr	meta	mash	mellifera	-0.000184253	0.00271835	-0.00551222	0.00514371	0
15:4853529	mnr	meta	ash	hybrids	0.00423611	0.00617555	-0.00786797	0.0163402	0
15:4853529	mnr	meta	ash	ligustica & carnica	0.000372659	0.00181701	-0.00318868	0.003934	0
15:4853529	mnr	meta	ash	mellifera	0.00787945	0.00712649	-0.00608846	0.0218474	0
15:4853529	mnr	meta	gemma	hybrids	0.0404075	0.0109186	0.019007	0.0618079	+
15:4853529	mnr	meta	gemma	ligustica & carnica	0.0134648	0.0098825	-0.00590488	0.0328345	0
15:4853529	mnr	meta	gemma	mellifera	0.0356085	0.00956216	0.0168667	0.0543503	+
15:4853529	mnr	meta	mantra	hybrids	0.02954	0.00599	0.0177996	0.0412804	+
15:4853529	mnr	meta	mantra	ligustica & carnica	0.02872	0.00675	0.01549	0.04195	+
15:4853529	mnr	meta	mantra	mellifera	0.02967	0.00612	0.0176748	0.0416652	+
15:4853529	mnr	meta	mash	hybrids	0.00293411	0.00469254	-0.00626327	0.0121315	0
15:4853529	mnr	meta	mash	ligustica & carnica	0.00147655	0.00227151	-0.0029756	0.0059287	0
15:4853529	mnr	meta	mash	mellifera	0.0065851	0.00744275	-0.00800269	0.0211729	0
2:4437645	mnr	meta	ash	hybrids	na	na	na	na	na
2:4437645	mnr	meta	ash	ligustica & carnica	na	na	na	na	na
2:4437645	mnr	meta	ash	mellifera	0.00238831	0.00521205	-0.0078273	0.0126039	0
2:4437645	mnr	meta	gemma	hybrids	na	na	na	na	na
2:4437645	mnr	meta	gemma	ligustica & carnica	na	na	na	na	na
2:4437645	mnr	meta	gemma	mellifera	0.152234	0.0287774	0.0958299	0.208638	+
2:4437645	mnr	meta	mantra	hybrids	na	na	na	na	na
2:4437645	mnr	meta	mantra	ligustica & carnica	na	na	na	na	na
2:4437645	mnr	meta	mantra	mellifera	0.15065	0.0288	0.094202	0.207098	+
2:4437645	mnr	meta	mash	hybrids	0.000272649	0.00204216	-0.00372999	0.00427529	0
2:4437645	mnr	meta	mash	ligustica & carnica	0.000236701	0.0017289	-0.00315195	0.00362535	0
2:4437645	mnr	meta	mash	mellifera	0.00257196	0.00589691	-0.00898598	0.0141299	0
3:6206342	mnr	meta	ash	hybrids	na	na	na	na	na
3:6206342	mnr	meta	ash	ligustica & carnica	na	na	na	na	na
3:6206342	mnr	meta	ash	mellifera	-0.00142078	0.00421718	-0.00968645	0.00684489	0
3:6206342	mnr	meta	gemma	hybrids	na	na	na	na	na
3:6206342	mnr	meta	gemma	ligustica & carnica	na	na	na	na	na
3:6206342	mnr	meta	gemma	mellifera	-0.197624	0.0380205	-0.272144	-0.123104	-
3:6206342	mnr	meta	mantra	hybrids	na	na	na	na	na
3:6206342	mnr	meta	mantra	ligustica & carnica	na	na	na	na	na
3:6206342	mnr	meta	mantra	mellifera	-0.1978	0.038	-0.27228	-0.12332	-
3:6206342	mnr	meta	mash	hybrids	-0.000213704	0.00207885	-0.00428825	0.00386084	0
3:6206342	mnr	meta	mash	ligustica & carnica	-0.000185654	0.00174602	-0.00360786	0.00323655	0
3:6206342	mnr	meta	mash	mellifera	-0.0014518	0.00442843	-0.0101315	0.00722793	0
5:2008472	mnr	meta	ash	hybrids	0.00466822	0.00636608	-0.00780931	0.0171457	0
5:2008472	mnr	meta	ash	ligustica & carnica	0.000441025	0.00180129	-0.00308951	0.00397156	0
5:2008472	mnr	meta	ash	mellifera	-0.00379681	0.00621001	-0.0159684	0.0083748	0
5:2008472	mnr	meta	gemma	hybrids	0.0424376	0.0110319	0.020815	0.0640601	+
5:2008472	mnr	meta	gemma	ligustica & carnica	0.00894888	0.0069288	-0.00463157	0.0225293	0
5:2008472	mnr	meta	gemma	mellifera	-0.0838788	0.0187393	-0.120608	-0.0471497	-
5:2008472	mnr	meta	mantra	hybrids	0.03123	0.01456	0.0026924	0.0597676	+
5:2008472	mnr	meta	mantra	ligustica & carnica	0.01325	0.00824	-0.0029004	0.0294004	0
5:2008472	mnr	meta	mantra	mellifera	-0.08126	0.01863	-0.117775	-0.0447452	-
5:2008472	mnr	meta	mash	hybrids	0.00371558	0.00681053	-0.00963307	0.0170642	0
5:2008472	mnr	meta	mash	ligustica & carnica	0.000646145	0.00180211	-0.00288599	0.00417828	0
5:2008472	mnr	meta	mash	mellifera	-0.00295516	0.0069987	-0.0166726	0.0107623	0
8:1150346	mnr	meta	ash	hybrids	-0.000685	0.00296593	-0.00649822	0.00512822	0
8:1150346	mnr	meta	ash	ligustica & carnica	-0.000775172	0.00233672	-0.00535514	0.0038048	0
8:1150346	mnr	meta	ash	mellifera	na	na	na	na	na
8:1150346	mnr	meta	gemma	hybrids	-0.107702	0.0295268	-0.165575	-0.0498299	-
8:1150346	mnr	meta	gemma	ligustica & carnica	-0.0665647	0.0177275	-0.101311	-0.0318188	-
8:1150346	mnr	meta	gemma	mellifera	na	na	na	na	na
8:1150346	mnr	meta	mantra	hybrids	-0.07956	0.01712	-0.113115	-0.0460048	-
8:1150346	mnr	meta	mantra	ligustica & carnica	-0.07818	0.01539	-0.108344	-0.0480156	-
8:1150346	mnr	meta	mantra	mellifera	na	na	na	na	na
8:1150346	mnr	meta	mash	hybrids	-0.00107141	0.00279716	-0.00655383	0.00441102	0
8:1150346	mnr	meta	mash	ligustica & carnica	-0.00101082	0.00229868	-0.00551622	0.00349458	0
8:1150346	mnr	meta	mash	mellifera	-0.000535208	0.00273948	-0.00590458	0.00483417	0
8:9557205	mnr	meta	ash	hybrids	0.00020579	0.00219425	-0.00409494	0.00450652	0
8:9557205	mnr	meta	ash	ligustica & carnica	-0.000471672	0.00203669	-0.00446357	0.00352023	0
8:9557205	mnr	meta	ash	mellifera	0.00060318	0.00310958	-0.00549159	0.00669795	0
8:9557205	mnr	meta	gemma	hybrids	0.0702145	0.0387612	-0.00575752	0.146187	0
8:9557205	mnr	meta	gemma	ligustica & carnica	-0.176178	0.0353588	-0.245481	-0.106875	-
8:9557205	mnr	meta	gemma	mellifera	0.0559044	0.0265992	0.00377	0.108039	+
8:9557205	mnr	meta	mantra	hybrids	0.06192	0.02594	0.0110776	0.112762	+
8:9557205	mnr	meta	mantra	ligustica & carnica	-0.17252	0.03582	-0.242727	-0.102313	-
8:9557205	mnr	meta	mantra	mellifera	0.05907	0.02354	0.0129316	0.105208	+
8:9557205	mnr	meta	mash	hybrids	8.1403e-05	0.00217618	-0.00418392	0.00434672	0
8:9557205	mnr	meta	mash	ligustica & carnica	-0.0002683	0.00196949	-0.0041285	0.0035919	0
8:9557205	mnr	meta	mash	mellifera	0.000485313	0.00309864	-0.00558802	0.00655865	0
1:15280956	recap	meta	ash	hybrids	na	na	na	na	na
1:15280956	recap	meta	ash	ligustica & carnica	na	na	na	na	na
1:15280956	recap	meta	ash	mellifera	-0.895193	1.13113	-3.11221	1.32182	0
1:15280956	recap	meta	gemma	hybrids	na	na	na	na	na
1:15280956	recap	meta	gemma	ligustica & carnica	na	na	na	na	na
1:15280956	recap	meta	gemma	mellifera	-2.99086	0.589017	-4.14534	-1.83639	-
1:15280956	recap	meta	mantra	hybrids	na	na	na	na	na
1:15280956	recap	meta	mantra	ligustica & carnica	na	na	na	na	na
1:15280956	recap	meta	mantra	mellifera	-2.9981	0.59347	-4.1613	-1.8349	-
1:15280956	recap	meta	mash	hybrids	-0.00164574	0.027284	-0.0551224	0.0518309	0
1:15280956	recap	meta	mash	ligustica & carnica	-0.000776066	0.0335292	-0.0664932	0.0649411	0
1:15280956	recap	meta	mash	mellifera	-0.693118	1.10688	-2.8626	1.47637	0
1:7448807	recap	meta	ash	hybrids	0.000909755	0.0204601	-0.0391921	0.0410116	0
1:7448807	recap	meta	ash	ligustica & carnica	0.00620448	0.0372045	-0.0667163	0.0791253	0
1:7448807	recap	meta	ash	mellifera	0.0463952	0.115825	-0.180622	0.273412	0
1:7448807	recap	meta	gemma	hybrids	0.830884	0.270299	0.301098	1.36067	+
1:7448807	recap	meta	gemma	ligustica & carnica	0.38652	0.289924	-0.181731	0.954771	0
1:7448807	recap	meta	gemma	mellifera	0.787776	0.194134	0.407272	1.16828	+
1:7448807	recap	meta	mantra	hybrids	0.70526	0.1509	0.409496	1.00102	+
1:7448807	recap	meta	mantra	ligustica & carnica	0.67257	0.17433	0.330883	1.01426	+
1:7448807	recap	meta	mantra	mellifera	0.71483	0.14259	0.435354	0.994306	+
1:7448807	recap	meta	mash	hybrids	0.0996619	0.21329	-0.318386	0.51771	0
1:7448807	recap	meta	mash	ligustica & carnica	0.0799764	0.181781	-0.276314	0.436267	0
1:7448807	recap	meta	mash	mellifera	0.117706	0.237921	-0.348619	0.584031	0
1:7448811	recap	meta	ash	hybrids	0.000578315	0.0161651	-0.0311053	0.0322619	0
1:7448811	recap	meta	ash	ligustica & carnica	0.0103583	0.0382461	-0.064604	0.0853207	0
1:7448811	recap	meta	ash	mellifera	0.0307446	0.0876974	-0.141142	0.202632	0
1:7448811	recap	meta	gemma	hybrids	0.752055	0.268672	0.225458	1.27865	+
1:7448811	recap	meta	gemma	ligustica & carnica	0.556132	0.271327	0.02433	1.08793	+
1:7448811	recap	meta	gemma	mellifera	0.71466	0.191322	0.339669	1.08965	+
1:7448811	recap	meta	mantra	hybrids	0.69136	0.14598	0.405239	0.977481	+
1:7448811	recap	meta	mantra	ligustica & carnica	0.68331	0.14829	0.392662	0.973958	+
1:7448811	recap	meta	mantra	mellifera	0.69517	0.14203	0.416791	0.973549	+
1:7448811	recap	meta	mash	hybrids	0.076391	0.181209	-0.278778	0.43156	0
1:7448811	recap	meta	mash	ligustica & carnica	0.0693397	0.166361	-0.256727	0.395406	0
1:7448811	recap	meta	mash	mellifera	0.0813311	0.186828	-0.284852	0.447514	0
10:2026877	recap	meta	ash	hybrids	8.11721e-08	0.00215965	-0.00423283	0.00423299	0
10:2026877	recap	meta	ash	ligustica & carnica	-0.183077	0.388257	-0.944061	0.577907	0
10:2026877	recap	meta	ash	mellifera	0.00243449	0.0207641	-0.0382632	0.0431322	0
10:2026877	recap	meta	gemma	hybrids	0.000936345	0.23195	-0.453686	0.455558	0
10:2026877	recap	meta	gemma	ligustica & carnica	-1.19971	0.218507	-1.62798	-0.771435	-
10:2026877	recap	meta	gemma	mellifera	0.216791	0.163885	-0.104424	0.538006	0
10:2026877	recap	meta	mantra	hybrids	0.09047	0.18721	-0.276462	0.457402	0
10:2026877	recap	meta	mantra	ligustica & carnica	-1.13397	0.22066	-1.56646	-0.701476	-
10:2026877	recap	meta	mantra	mellifera	0.15266	0.14474	-0.13103	0.43635	0
10:2026877	recap	meta	mash	hybrids	-0.0132113	0.041672	-0.0948884	0.0684658	0
10:2026877	recap	meta	mash	ligustica & carnica	-0.207808	0.383832	-0.960119	0.544503	0
10:2026877	recap	meta	mash	mellifera	0.00852611	0.0365389	-0.0630902	0.0801424	0
11:14369154	recap	meta	ash	hybrids	-9.13153e-05	0.00554247	-0.0109546	0.0107719	0
11:14369154	recap	meta	ash	ligustica & carnica	-0.0774654	0.0401795	-0.156217	0.00128637	0
11:14369154	recap	meta	ash	mellifera	-0.0115788	0.0497364	-0.109062	0.0859045	0
11:14369154	recap	meta	gemma	hybrids	-0.272305	0.145515	-0.557515	0.0129052	0
11:14369154	recap	meta	gemma	ligustica & carnica	-0.44823	0.0978769	-0.640069	-0.256391	-
11:14369154	recap	meta	gemma	mellifera	-0.540281	0.186858	-0.906523	-0.17404	-
11:14369154	recap	meta	mantra	hybrids	-0.40711	0.08073	-0.565341	-0.248879	-
11:14369154	recap	meta	mantra	ligustica & carnica	-0.4131	0.07709	-0.564196	-0.262004	-
11:14369154	recap	meta	mantra	mellifera	-0.42489	0.09798	-0.616931	-0.232849	-
11:14369154	recap	meta	mash	hybrids	-0.112329	0.114941	-0.337613	0.112955	0
11:14369154	recap	meta	mash	ligustica & carnica	-0.181901	0.113668	-0.404691	0.0408887	0
11:14369154	recap	meta	mash	mellifera	-0.0886108	0.151987	-0.386504	0.209283	0
13:9483955	recap	hybrids	ash	hybrids	-0.464042	0.159312	-0.776295	-0.15179	-
13:9483955	recap	hybrids	ash	ligustica & carnica	0.00013544	0.0337238	-0.0659633	0.0662342	0
13:9483955	recap	hybrids	ash	mellifera	-0.00217018	0.0203101	-0.0419779	0.0376376	0
13:9483955	recap	hybrids	gemma	hybrids	-0.966261	0.168329	-1.29619	-0.636336	-
13:9483955	recap	hybrids	gemma	ligustica & carnica	0.00192901	0.12727	-0.247521	0.251379	0
13:9483955	recap	hybrids	gemma	mellifera	-0.217035	0.174403	-0.558865	0.124796	0
13:9483955	recap	hybrids	mantra	hybrids	-0.89844	0.1854	-1.26182	-0.535056	-
13:9483955	recap	hybrids	mantra	ligustica & carnica	-0.02708	0.12951	-0.28092	0.22676	0
13:9483955	recap	hybrids	mantra	mellifera	-0.25195	0.18006	-0.604868	0.100968	0
13:9483955	recap	hybrids	mash	hybrids	-0.295251	0.388123	-1.05597	0.465471	0
13:9483955	recap	hybrids	mash	ligustica & carnica	-0.0199398	0.0464833	-0.111047	0.0711674	0
13:9483955	recap	hybrids	mash	mellifera	-0.0183691	0.0470097	-0.110508	0.0737699	0
14:3782741	recap	meta	ash	hybrids	-0.00137508	0.025111	-0.0505927	0.0478425	0
14:3782741	recap	meta	ash	ligustica & carnica	-0.006695	0.035868	-0.0769963	0.0636063	0
14:3782741	recap	meta	ash	mellifera	-0.282007	0.198821	-0.671695	0.107681	0
14:3782741	recap	meta	gemma	hybrids	-0.698954	0.226058	-1.14203	-0.25588	-
14:3782741	recap	meta	gemma	ligustica & carnica	-0.135718	0.15863	-0.446633	0.175196	0
14:3782741	recap	meta	gemma	mellifera	-0.722697	0.142928	-1.00283	-0.442559	-
14:3782741	recap	meta	mantra	hybrids	-0.58526	0.18625	-0.95031	-0.22021	-
14:3782741	recap	meta	mantra	ligustica & carnica	-0.30154	0.19208	-0.678017	0.0749368	0
14:3782741	recap	meta	mantra	mellifera	-0.64023	0.15557	-0.945147	-0.335313	-
14:3782741	recap	meta	mash	hybrids	-0.247133	0.247855	-0.732928	0.238662	0
14:3782741	recap	meta	mash	ligustica & carnica	-0.135935	0.156	-0.441695	0.169826	0
14:3782741	recap	meta	mash	mellifera	-0.450101	0.304364	-1.04665	0.146452	0
14:6686131	recap	meta	ash	hybrids	0.000413438	0.0136055	-0.0262534	0.0270803	0
14:6686131	recap	meta	ash	ligustica & carnica	0.00733606	0.0368198	-0.0648307	0.0795028	0
14:6686131	recap	meta	ash	mellifera	0.199627	0.224273	-0.239948	0.639201	0
14:6686131	recap	meta	gemma	hybrids	0.749695	0.283213	0.194597	1.30479	+
14:6686131	recap	meta	gemma	ligustica & carnica	0.230841	0.202653	-0.166359	0.62804	0
14:6686131	recap	meta	gemma	mellifera	0.780549	0.162932	0.461203	1.09989	+
14:6686131	recap	meta	mantra	hybrids	0.60509	0.16865	0.274536	0.935644	+
14:6686131	recap	meta	mantra	ligustica & carnica	0.49904	0.19343	0.119917	0.878163	+
14:6686131	recap	meta	mantra	mellifera	0.65219	0.15174	0.35478	0.9496	+
14:6686131	recap	meta	mash	hybrids	0.148959	0.234359	-0.310385	0.608303	0
14:6686131	recap	meta	mash	ligustica & carnica	0.103095	0.172717	-0.23543	0.441621	0
14:6686131	recap	meta	mash	mellifera	0.295997	0.337127	-0.364772	0.956767	0
14:8481541	recap	meta	ash	hybrids	0.00056778	0.0153971	-0.0296104	0.030746	0
14:8481541	recap	meta	ash	ligustica & carnica	0.0663102	0.0465975	-0.0250208	0.157641	0
14:8481541	recap	meta	ash	mellifera	0.000731077	0.0173668	-0.0333078	0.0347699	0
14:8481541	recap	meta	gemma	hybrids	0.440764	0.171439	0.104744	0.776783	+
14:8481541	recap	meta	gemma	ligustica & carnica	0.570796	0.121986	0.331702	0.809889	+
14:8481541	recap	meta	gemma	mellifera	0.103808	0.20212	-0.292348	0.499964	0
14:8481541	recap	meta	mantra	hybrids	0.44799	0.10546	0.241288	0.654692	+
14:8481541	recap	meta	mantra	ligustica & carnica	0.47136	0.10224	0.27097	0.67175	+
14:8481541	recap	meta	mantra	mellifera	0.35884	0.17392	0.0179568	0.699723	+
14:8481541	recap	meta	mash	hybrids	0.0927412	0.1036	-0.110315	0.295798	0
14:8481541	recap	meta	mash	ligustica & carnica	0.156531	0.11379	-0.0664977	0.379561	0
14:8481541	recap	meta	mash	mellifera	0.0169102	0.0726619	-0.125507	0.159328	0
15:2081876	recap	meta	ash	hybrids	9.29062e-05	0.00569608	-0.0110714	0.0112572	0
15:2081876	recap	meta	ash	ligustica & carnica	0.073935	0.0414194	-0.00724707	0.155117	0
15:2081876	recap	meta	ash	mellifera	0.0055357	0.0319287	-0.0570445	0.0681159	0
15:2081876	recap	meta	gemma	hybrids	0.285985	0.155987	-0.0197498	0.59172	0
15:2081876	recap	meta	gemma	ligustica & carnica	0.403067	0.0945291	0.21779	0.588344	+
15:2081876	recap	meta	gemma	mellifera	0.362654	0.170588	0.0283023	0.697006	+
15:2081876	recap	meta	mantra	hybrids	0.36318	0.07646	0.213318	0.513042	+
15:2081876	recap	meta	mantra	ligustica & carnica	0.36834	0.07388	0.223535	0.513145	+
15:2081876	recap	meta	mantra	mellifera	0.36448	0.08211	0.203544	0.525416	+
15:2081876	recap	meta	mash	hybrids	0.0711055	0.0705512	-0.0671749	0.209386	0
15:2081876	recap	meta	mash	ligustica & carnica	0.136911	0.0752669	-0.0106119	0.284434	0
15:2081876	recap	meta	mash	mellifera	0.0323185	0.0616144	-0.0884458	0.153083	0
15:8485332	recap	mellifera/meta	ash	hybrids	0.000219399	0.0098452	-0.0190772	0.019516	0
15:8485332	recap	mellifera/meta	ash	ligustica & carnica	-0.00296928	0.0348412	-0.071258	0.0653195	0
15:8485332	recap	mellifera/meta	ash	mellifera	1.5731	0.305552	0.974221	2.17199	+
15:8485332	recap	mellifera/meta	gemma	hybrids	0.762881	0.324904	0.12607	1.39969	+
15:8485332	recap	mellifera/meta	gemma	ligustica & carnica	-0.0551871	0.149619	-0.348441	0.238067	0
15:8485332	recap	mellifera/meta	gemma	mellifera	1.6022	0.266978	1.07893	2.12548	+
15:8485332	recap	mellifera/meta	mantra	hybrids	0.69639	0.45361	-0.192686	1.58547	0
15:8485332	recap	mellifera/meta	mantra	ligustica & carnica	0.00193	0.15812	-0.307985	0.311845	0
15:8485332	recap	mellifera/meta	mantra	mellifera	1.46125	0.28857	0.895653	2.02685	+
15:8485332	recap	mellifera/meta	mash	hybrids	0.000597202	0.0166836	-0.0321027	0.0332971	0
15:8485332	recap	mellifera/meta	mash	ligustica & carnica	0.000158541	0.00690236	-0.0133701	0.0136872	0
15:8485332	recap	mellifera/meta	mash	mellifera	1.50925	0.284392	0.951846	2.06666	+
16:1812909	recap	meta	ash	hybrids	na	na	na	na	na
16:1812909	recap	meta	ash	ligustica & carnica	na	na	na	na	na
16:1812909	recap	meta	ash	mellifera	-1.57851	1.10563	-3.74555	0.588535	0
16:1812909	recap	meta	gemma	hybrids	na	na	na	na	na
16:1812909	recap	meta	gemma	ligustica & carnica	na	na	na	na	na
16:1812909	recap	meta	gemma	mellifera	-3.04794	0.570442	-4.16601	-1.92987	-
16:1812909	recap	meta	mantra	hybrids	na	na	na	na	na
16:1812909	recap	meta	mantra	ligustica & carnica	na	na	na	na	na
16:1812909	recap	meta	mantra	mellifera	-3.07012	0.58311	-4.21302	-1.92722	-
16:1812909	recap	meta	mash	hybrids	-0.00116173	0.0235157	-0.0472525	0.044929	0
16:1812909	recap	meta	mash	ligustica & carnica	-0.00058097	0.0275379	-0.0545553	0.0533933	0
16:1812909	recap	meta	mash	mellifera	-1.4168	1.26097	-3.8883	1.0547	0
2:12025610	recap	ligustica & carnica/meta	ash	hybrids	-8.11705e-06	0.00173363	-0.00340602	0.00338979	0
2:12025610	recap	ligustica & carnica/meta	ash	ligustica & carnica	0.0985568	0.0706304	-0.0398788	0.236992	0
2:12025610	recap	ligustica & carnica/meta	ash	mellifera	-0.000100985	0.0186871	-0.0367278	0.0365258	0
2:12025610	recap	ligustica & carnica/meta	gemma	hybrids	-0.0991457	0.165022	-0.422589	0.224297	0
2:12025610	recap	ligustica & carnica/meta	gemma	ligustica & carnica	0.55629	0.0990556	0.362141	0.750439	+
2:12025610	recap	ligustica & carnica/meta	gemma	mellifera	-0.033376	0.339575	-0.698944	0.632192	0
2:12025610	recap	ligustica & carnica/meta	mantra	hybrids	-0.02358	0.1822	-0.380692	0.333532	0
2:12025610	recap	ligustica & carnica/meta	mantra	ligustica & carnica	0.52228	0.10683	0.312893	0.731667	+
2:12025610	recap	ligustica & carnica/meta	mantra	mellifera	0.02033	0.23824	-0.44662	0.48728	0
2:12025610	recap	ligustica & carnica/meta	mash	hybrids	0.0248046	0.0545126	-0.0820401	0.131649	0
2:12025610	recap	ligustica & carnica/meta	mash	ligustica & carnica	0.185941	0.0793229	0.0304682	0.341414	+
2:12025610	recap	ligustica & carnica/meta	mash	mellifera	-0.00577032	0.0472527	-0.0983856	0.086845	0
2:12025647	recap	ligustica & carnica/meta	ash	hybrids	-2.91339e-05	0.00309932	-0.0061038	0.00604553	0
2:12025647	recap	ligustica & carnica/meta	ash	ligustica & carnica	0.0884169	0.0485903	-0.00682002	0.183654	0
2:12025647	recap	ligustica & carnica/meta	ash	mellifera	-0.000180392	0.0187774	-0.0369841	0.0366233	0
2:12025647	recap	ligustica & carnica/meta	gemma	hybrids	-0.20557	0.168787	-0.536392	0.125251	0
2:12025647	recap	ligustica & carnica/meta	gemma	ligustica & carnica	0.54005	0.101385	0.341335	0.738765	+
2:12025647	recap	ligustica & carnica/meta	gemma	mellifera	-0.0620761	0.347833	-0.743828	0.619676	0
2:12025647	recap	ligustica & carnica/meta	mantra	hybrids	-0.14168	0.17746	-0.489502	0.206142	0
2:12025647	recap	ligustica & carnica/meta	mantra	ligustica & carnica	0.51536	0.10884	0.302034	0.728686	+
2:12025647	recap	ligustica & carnica/meta	mantra	mellifera	-0.07587	0.24521	-0.556482	0.404742	0
2:12025647	recap	ligustica & carnica/meta	mash	hybrids	0.0141304	0.0480026	-0.0799547	0.108215	0
2:12025647	recap	ligustica & carnica/meta	mash	ligustica & carnica	0.165801	0.0748071	0.0191795	0.312423	+
2:12025647	recap	ligustica & carnica/meta	mash	mellifera	-0.00597601	0.043783	-0.0917906	0.0798386	0
2:16060868	recap	meta	ash	hybrids	-0.000251568	0.0107146	-0.0212522	0.0207491	0
2:16060868	recap	meta	ash	ligustica & carnica	-0.0218557	0.0561429	-0.131896	0.0881844	0
2:16060868	recap	meta	ash	mellifera	na	na	na	na	na
2:16060868	recap	meta	gemma	hybrids	-1.50964	0.489318	-2.4687	-0.550573	-
2:16060868	recap	meta	gemma	ligustica & carnica	-1.31813	0.306904	-1.91966	-0.716602	-
2:16060868	recap	meta	gemma	mellifera	na	na	na	na	na
2:16060868	recap	meta	mantra	hybrids	-1.37611	0.29603	-1.95633	-0.795891	-
2:16060868	recap	meta	mantra	ligustica & carnica	-1.36646	0.26481	-1.88549	-0.847432	-
2:16060868	recap	meta	mantra	mellifera	na	na	na	na	na
2:16060868	recap	meta	mash	hybrids	-0.0565102	0.202491	-0.453392	0.340371	0
2:16060868	recap	meta	mash	ligustica & carnica	-0.071402	0.209127	-0.48129	0.338486	0
2:16060868	recap	meta	mash	mellifera	-0.0359928	0.169989	-0.369171	0.297186	0
2:2729874	recap	mellifera/meta	ash	hybrids	na	na	na	na	na
2:2729874	recap	mellifera/meta	ash	ligustica & carnica	na	na	na	na	na
2:2729874	recap	mellifera/meta	ash	mellifera	-2.32711	0.311187	-2.93703	-1.71718	-
2:2729874	recap	mellifera/meta	gemma	hybrids	na	na	na	na	na
2:2729874	recap	mellifera/meta	gemma	ligustica & carnica	na	na	na	na	na
2:2729874	recap	mellifera/meta	gemma	mellifera	-2.80474	0.461548	-3.70937	-1.9001	-
2:2729874	recap	mellifera/meta	mantra	hybrids	na	na	na	na	na
2:2729874	recap	mellifera/meta	mantra	ligustica & carnica	na	na	na	na	na
2:2729874	recap	mellifera/meta	mantra	mellifera	-2.81329	0.45434	-3.7038	-1.92278	-
2:2729874	recap	mellifera/meta	mash	hybrids	-0.000175809	0.0128145	-0.0252923	0.0249407	0
2:2729874	recap	mellifera/meta	mash	ligustica & carnica	-0.000136979	0.0118145	-0.0232934	0.0230194	0
2:2729874	recap	mellifera/meta	mash	mellifera	-2.38483	0.490133	-3.34549	-1.42417	-
2:8350714	recap	meta	ash	hybrids	-0.00323451	0.0396564	-0.0809611	0.0744921	0
2:8350714	recap	meta	ash	ligustica & carnica	na	na	na	na	na
2:8350714	recap	meta	ash	mellifera	na	na	na	na	na
2:8350714	recap	meta	gemma	hybrids	-2.26988	0.435184	-3.12284	-1.41692	-
2:8350714	recap	meta	gemma	ligustica & carnica	na	na	na	na	na
2:8350714	recap	meta	gemma	mellifera	na	na	na	na	na
2:8350714	recap	meta	mantra	hybrids	-2.25944	0.43875	-3.11939	-1.39949	-
2:8350714	recap	meta	mantra	ligustica & carnica	na	na	na	na	na
2:8350714	recap	meta	mantra	mellifera	na	na	na	na	na
2:8350714	recap	meta	mash	hybrids	-0.0158981	0.092418	-0.197037	0.165241	0
2:8350714	recap	meta	mash	ligustica & carnica	-0.00837126	0.0631433	-0.132132	0.11539	0
2:8350714	recap	meta	mash	mellifera	-0.00504812	0.0538243	-0.110544	0.100448	0
3:1059430	recap	mellifera/meta	ash	hybrids	na	na	na	na	na
3:1059430	recap	mellifera/meta	ash	ligustica & carnica	na	na	na	na	na
3:1059430	recap	mellifera/meta	ash	mellifera	-2.23141	0.497881	-3.20726	-1.25556	-
3:1059430	recap	mellifera/meta	gemma	hybrids	na	na	na	na	na
3:1059430	recap	mellifera/meta	gemma	ligustica & carnica	na	na	na	na	na
3:1059430	recap	mellifera/meta	gemma	mellifera	-2.75014	0.478395	-3.6878	-1.81249	-
3:1059430	recap	mellifera/meta	mantra	hybrids	na	na	na	na	na
3:1059430	recap	mellifera/meta	mantra	ligustica & carnica	na	na	na	na	na
3:1059430	recap	mellifera/meta	mantra	mellifera	-2.72339	0.47694	-3.65819	-1.78859	-
3:1059430	recap	mellifera/meta	mash	hybrids	-0.000419716	0.0176029	-0.0349214	0.034082	0
3:1059430	recap	mellifera/meta	mash	ligustica & carnica	-0.000284399	0.0171304	-0.03386	0.0332912	0
3:1059430	recap	mellifera/meta	mash	mellifera	-2.20331	0.692394	-3.56041	-0.846221	-
4:4327611	recap	mellifera	ash	hybrids	1.93232e-06	0.00171639	-0.0033622	0.00336606	0
4:4327611	recap	mellifera	ash	ligustica & carnica	0.0020298	0.0350769	-0.0667208	0.0707805	0
4:4327611	recap	mellifera	ash	mellifera	0.258826	0.152897	-0.0408529	0.558505	0
4:4327611	recap	mellifera	gemma	hybrids	0.0245687	0.192112	-0.351971	0.401109	0
4:4327611	recap	mellifera	gemma	ligustica & carnica	0.043164	0.161469	-0.273315	0.359643	0
4:4327611	recap	mellifera	gemma	mellifera	0.661446	0.133649	0.399493	0.923398	+
4:4327611	recap	mellifera	mantra	hybrids	0.08676	0.15788	-0.222685	0.396205	0
4:4327611	recap	mellifera	mantra	ligustica & carnica	0.08303	0.14841	-0.207854	0.373914	0
4:4327611	recap	mellifera	mantra	mellifera	0.6103	0.15435	0.307774	0.912826	+
4:4327611	recap	mellifera	mash	hybrids	0.0111524	0.0392055	-0.0656904	0.0879951	0
4:4327611	recap	mellifera	mash	ligustica & carnica	0.00380975	0.0420733	-0.078654	0.0862735	0
4:4327611	recap	mellifera	mash	mellifera	0.22394	0.282932	-0.330606	0.778486	0
4:7321246	recap	meta	ash	hybrids	0.000471351	0.0146633	-0.0282688	0.0292115	0
4:7321246	recap	meta	ash	ligustica & carnica	0.0229351	0.0423018	-0.0599765	0.105847	0
4:7321246	recap	meta	ash	mellifera	0.00904162	0.048928	-0.0868572	0.10494	0
4:7321246	recap	meta	gemma	hybrids	0.983769	0.334181	0.328775	1.63876	+
4:7321246	recap	meta	gemma	ligustica & carnica	0.584133	0.192447	0.206938	0.961328	+
4:7321246	recap	meta	gemma	mellifera	0.887741	0.27091	0.356758	1.41872	+
4:7321246	recap	meta	mantra	hybrids	0.75623	0.16736	0.428204	1.08426	+
4:7321246	recap	meta	mantra	ligustica & carnica	0.72992	0.15153	0.432921	1.02692	+
4:7321246	recap	meta	mantra	mellifera	0.7559	0.16541	0.431696	1.0801	+
4:7321246	recap	meta	mash	hybrids	0.129426	0.255588	-0.371527	0.630378	0
4:7321246	recap	meta	mash	ligustica & carnica	0.124492	0.220547	-0.30778	0.556764	0
4:7321246	recap	meta	mash	mellifera	0.125885	0.264294	-0.39213	0.6439	0
4:7321247	recap	meta	ash	hybrids	0.000901489	0.0205337	-0.0393446	0.0411476	0
4:7321247	recap	meta	ash	ligustica & carnica	0.0222701	0.0420792	-0.0602052	0.104745	0
4:7321247	recap	meta	ash	mellifera	0.0135671	0.0726355	-0.128799	0.155933	0
4:7321247	recap	meta	gemma	hybrids	1.21432	0.347607	0.533014	1.89563	+
4:7321247	recap	meta	gemma	ligustica & carnica	0.581925	0.194537	0.200632	0.963217	+
4:7321247	recap	meta	gemma	mellifera	1.02475	0.279118	0.47768	1.57182	+
4:7321247	recap	meta	mantra	hybrids	0.8485	0.1906	0.474924	1.22208	+
4:7321247	recap	meta	mantra	ligustica & carnica	0.77136	0.17004	0.438082	1.10464	+
4:7321247	recap	meta	mantra	mellifera	0.86304	0.19819	0.474588	1.25149	+
4:7321247	recap	meta	mash	hybrids	0.448909	0.392407	-0.320208	1.21803	0
4:7321247	recap	meta	mash	ligustica & carnica	0.378094	0.322584	-0.25417	1.01036	0
4:7321247	recap	meta	mash	mellifera	0.460787	0.413312	-0.349305	1.27088	0
5:6736534	recap	meta	ash	hybrids	4.3886e-05	0.0045159	-0.00880728	0.00889505	0
5:6736534	recap	meta	ash	ligustica & carnica	-1.26935	0.934529	-3.10103	0.562326	0
5:6736534	recap	meta	ash	mellifera	na	na	na	na	na
5:6736534	recap	meta	gemma	hybrids	0.389268	0.336942	-0.271139	1.04967	0
5:6736534	recap	meta	gemma	ligustica & carnica	-1.92965	0.330381	-2.5772	-1.2821	-
5:6736534	recap	meta	gemma	mellifera	na	na	na	na	na
5:6736534	recap	meta	mantra	hybrids	0.30406	0.34731	-0.376668	0.984788	0
5:6736534	recap	meta	mantra	ligustica & carnica	-1.85489	0.33327	-2.5081	-1.20168	-
5:6736534	recap	meta	mantra	mellifera	na	na	na	na	na
5:6736534	recap	meta	mash	hybrids	-0.00302998	0.0249769	-0.0519848	0.0459248	0
5:6736534	recap	meta	mash	ligustica & carnica	-0.920597	0.903893	-2.69223	0.851034	0
5:6736534	recap	meta	mash	mellifera	-0.000300623	0.0238234	-0.0469944	0.0463932	0
5:6761414	recap	meta	ash	hybrids	-3.48967e-05	0.00472397	-0.00929388	0.00922408	0
5:6761414	recap	meta	ash	ligustica & carnica	-0.0905207	0.370757	-0.817204	0.636163	0
5:6761414	recap	meta	ash	mellifera	na	na	na	na	na
5:6761414	recap	meta	gemma	hybrids	-0.780993	0.640215	-2.03581	0.473828	0
5:6761414	recap	meta	gemma	ligustica & carnica	-1.96827	0.387365	-2.72751	-1.20904	-
5:6761414	recap	meta	gemma	mellifera	na	na	na	na	na
5:6761414	recap	meta	mantra	hybrids	-1.49245	0.48902	-2.45093	-0.533971	-
5:6761414	recap	meta	mantra	ligustica & carnica	-1.69832	0.34809	-2.38058	-1.01606	-
5:6761414	recap	meta	mantra	mellifera	na	na	na	na	na
5:6761414	recap	meta	mash	hybrids	-0.0139121	0.0795629	-0.169855	0.142031	0
5:6761414	recap	meta	mash	ligustica & carnica	-0.0627592	0.262873	-0.577991	0.452472	0
5:6761414	recap	meta	mash	mellifera	-0.00578489	0.0672293	-0.137554	0.125985	0
5:8737386	recap	meta	ash	hybrids	6.5155e-05	0.00547168	-0.0106593	0.0107897	0
5:8737386	recap	meta	ash	ligustica & carnica	-0.152125	0.516283	-1.16404	0.859789	0
5:8737386	recap	meta	ash	mellifera	0.00136228	0.0187981	-0.0354819	0.0382065	0
5:8737386	recap	meta	gemma	hybrids	0.587809	0.39131	-0.179159	1.35478	0
5:8737386	recap	meta	gemma	ligustica & carnica	-2.16649	0.416925	-2.98367	-1.34932	-
5:8737386	recap	meta	gemma	mellifera	0.187004	0.204735	-0.214276	0.588284	0
5:8737386	recap	meta	mantra	hybrids	0.32484	0.28816	-0.239954	0.889634	0
5:8737386	recap	meta	mantra	ligustica & carnica	-1.98346	0.43071	-2.82765	-1.13927	-
5:8737386	recap	meta	mantra	mellifera	0.22027	0.19229	-0.156618	0.597158	0
5:8737386	recap	meta	mash	hybrids	-0.00159141	0.0290553	-0.0585398	0.055357	0
5:8737386	recap	meta	mash	ligustica & carnica	-0.0751388	0.335903	-0.733508	0.58323	0
5:8737386	recap	meta	mash	mellifera	0.00314817	0.0283862	-0.0524887	0.0587851	0
7:7028040	recap	meta	ash	hybrids	na	na	na	na	na
7:7028040	recap	meta	ash	ligustica & carnica	na	na	na	na	na
7:7028040	recap	meta	ash	mellifera	-1.71956	1.06105	-3.79923	0.3601	0
7:7028040	recap	meta	gemma	hybrids	na	na	na	na	na
7:7028040	recap	meta	gemma	ligustica & carnica	na	na	na	na	na
7:7028040	recap	meta	gemma	mellifera	-3.22419	0.591144	-4.38283	-2.06555	-
7:7028040	recap	meta	mantra	hybrids	na	na	na	na	na
7:7028040	recap	meta	mantra	ligustica & carnica	na	na	na	na	na
7:7028040	recap	meta	mantra	mellifera	-3.23602	0.59877	-4.40961	-2.06243	-
7:7028040	recap	meta	mash	hybrids	-0.000929637	0.021165	-0.042413	0.0405537	0
7:7028040	recap	meta	mash	ligustica & carnica	-0.000465769	0.0247898	-0.0490539	0.0481223	0
7:7028040	recap	meta	mash	mellifera	-1.67634	1.27472	-4.17478	0.822108	0
7:7051965	recap	meta	ash	hybrids	na	na	na	na	na
7:7051965	recap	meta	ash	ligustica & carnica	na	na	na	na	na
7:7051965	recap	meta	ash	mellifera	-1.81872	1.00246	-3.78354	0.146109	0
7:7051965	recap	meta	gemma	hybrids	na	na	na	na	na
7:7051965	recap	meta	gemma	ligustica & carnica	na	na	na	na	na
7:7051965	recap	meta	gemma	mellifera	-3.15447	0.575963	-4.28335	-2.02558	-
7:7051965	recap	meta	mantra	hybrids	na	na	na	na	na
7:7051965	recap	meta	mantra	ligustica & carnica	na	na	na	na	na
7:7051965	recap	meta	mantra	mellifera	-3.14817	0.5956	-4.31555	-1.98079	-
7:7051965	recap	meta	mash	hybrids	-0.000866061	0.0206664	-0.0413721	0.03964	0
7:7051965	recap	meta	mash	ligustica & carnica	-0.000443784	0.0237789	-0.0470505	0.0461629	0
7:7051965	recap	meta	mash	mellifera	-1.76868	1.2235	-4.16673	0.629373	0
7:7078376	recap	meta	ash	hybrids	na	na	na	na	na
7:7078376	recap	meta	ash	ligustica & carnica	na	na	na	na	na
7:7078376	recap	meta	ash	mellifera	-1.88187	0.973004	-3.78896	0.0252137	0
7:7078376	recap	meta	gemma	hybrids	na	na	na	na	na
7:7078376	recap	meta	gemma	ligustica & carnica	na	na	na	na	na
7:7078376	recap	meta	gemma	mellifera	-3.28945	0.592682	-4.45111	-2.12779	-
7:7078376	recap	meta	mantra	hybrids	na	na	na	na	na
7:7078376	recap	meta	mantra	ligustica & carnica	na	na	na	na	na
7:7078376	recap	meta	mantra	mellifera	-3.31857	0.58176	-4.45882	-2.17832	-
7:7078376	recap	meta	mash	hybrids	-0.000732658	0.01904	-0.038051	0.0365857	0
7:7078376	recap	meta	mash	ligustica & carnica	-0.00037431	0.0219824	-0.0434598	0.0427111	0
7:7078376	recap	meta	mash	mellifera	-1.92586	1.21614	-4.30949	0.45778	0
7:8466948	recap	meta	ash	hybrids	-5.26208e-06	0.00170864	-0.0033542	0.00334368	0
7:8466948	recap	meta	ash	ligustica & carnica	-0.0261509	0.043238	-0.110897	0.0585956	0
7:8466948	recap	meta	ash	mellifera	0.190078	0.173982	-0.150927	0.531083	0
7:8466948	recap	meta	gemma	hybrids	-0.0663497	0.180797	-0.420712	0.288012	0
7:8466948	recap	meta	gemma	ligustica & carnica	-0.53848	0.174095	-0.879707	-0.197254	-
7:8466948	recap	meta	gemma	mellifera	0.69358	0.148075	0.403353	0.983808	+
7:8466948	recap	meta	mantra	hybrids	-0.17456	0.19594	-0.558602	0.209482	0
7:8466948	recap	meta	mantra	ligustica & carnica	-0.38322	0.17868	-0.733433	-0.0330072	-
7:8466948	recap	meta	mantra	mellifera	0.65858	0.156	0.35282	0.96434	+
7:8466948	recap	meta	mash	hybrids	-0.0104477	0.0462054	-0.10101	0.0801148	0
7:8466948	recap	meta	mash	ligustica & carnica	-0.0515519	0.0741745	-0.196934	0.0938301	0
7:8466948	recap	meta	mash	mellifera	0.119161	0.200386	-0.273596	0.511919	0
8:1551638	recap	meta	ash	hybrids	na	na	na	na	na
8:1551638	recap	meta	ash	ligustica & carnica	-0.410136	0.853789	-2.08356	1.26329	0
8:1551638	recap	meta	ash	mellifera	na	na	na	na	na
8:1551638	recap	meta	gemma	hybrids	na	na	na	na	na
8:1551638	recap	meta	gemma	ligustica & carnica	-2.45609	0.451213	-3.34047	-1.57172	-
8:1551638	recap	meta	gemma	mellifera	na	na	na	na	na
8:1551638	recap	meta	mantra	hybrids	na	na	na	na	na
8:1551638	recap	meta	mantra	ligustica & carnica	-2.4533	0.45035	-3.33599	-1.57061	-
8:1551638	recap	meta	mantra	mellifera	na	na	na	na	na
8:1551638	recap	meta	mash	hybrids	-0.00856057	0.0639604	-0.133923	0.116802	0
8:1551638	recap	meta	mash	ligustica & carnica	-0.180624	0.570872	-1.29953	0.938284	0
8:1551638	recap	meta	mash	mellifera	-0.00329117	0.0544079	-0.109931	0.103348	0
9:11564671	recap	meta	ash	hybrids	na	na	na	na	na
9:11564671	recap	meta	ash	ligustica & carnica	na	na	na	na	na
9:11564671	recap	meta	ash	mellifera	-1.45455	1.12454	-3.65865	0.749548	0
9:11564671	recap	meta	gemma	hybrids	na	na	na	na	na
9:11564671	recap	meta	gemma	ligustica & carnica	na	na	na	na	na
9:11564671	recap	meta	gemma	mellifera	-2.84942	0.543471	-3.91463	-1.78422	-
9:11564671	recap	meta	mantra	hybrids	na	na	na	na	na
9:11564671	recap	meta	mantra	ligustica & carnica	na	na	na	na	na
9:11564671	recap	meta	mantra	mellifera	-2.84362	0.53648	-3.89512	-1.79212	-
9:11564671	recap	meta	mash	hybrids	-0.00139873	0.0257401	-0.0518494	0.0490519	0
9:11564671	recap	meta	mash	ligustica & carnica	-0.000704183	0.0299222	-0.0593517	0.0579434	0
9:11564671	recap	meta	mash	mellifera	-1.20218	1.20913	-3.57208	1.16771	0
1:10080627	varroa_inf	ligustica & carnica	ash	hybrids	-0.0216748	0.0549125	-0.129303	0.0859536	0
1:10080627	varroa_inf	ligustica & carnica	ash	ligustica & carnica	0.101995	0.072613	-0.040326	0.244317	0
1:10080627	varroa_inf	ligustica & carnica	ash	mellifera	-1.91933e-05	0.00319521	-0.0062818	0.00624341	0
1:10080627	varroa_inf	ligustica & carnica	gemma	hybrids	-0.29323	0.182474	-0.650879	0.0644184	0
1:10080627	varroa_inf	ligustica & carnica	gemma	ligustica & carnica	0.559405	0.111978	0.339928	0.778883	+
1:10080627	varroa_inf	ligustica & carnica	gemma	mellifera	-0.102639	0.219019	-0.531917	0.326638	0
1:10080627	varroa_inf	ligustica & carnica	mantra	hybrids	-0.19278	0.16334	-0.512926	0.127366	0
1:10080627	varroa_inf	ligustica & carnica	mantra	ligustica & carnica	0.54079	0.11517	0.315057	0.766523	+
1:10080627	varroa_inf	ligustica & carnica	mantra	mellifera	-0.13867	0.17428	-0.480259	0.202919	0
1:10080627	varroa_inf	ligustica & carnica	mash	hybrids	0.0260391	0.0532762	-0.0783823	0.13046	0
1:10080627	varroa_inf	ligustica & carnica	mash	ligustica & carnica	0.065295	0.0860393	-0.103342	0.233932	0
1:10080627	varroa_inf	ligustica & carnica	mash	mellifera	0.0084939	0.0318556	-0.0539432	0.070931	0
1:20960056	varroa_inf	meta	ash	hybrids	-0.132333	0.106471	-0.341016	0.0763511	0
1:20960056	varroa_inf	meta	ash	ligustica & carnica	0.00496031	0.0337026	-0.0610968	0.0710174	0
1:20960056	varroa_inf	meta	ash	mellifera	-5.97258e-06	0.0020544	-0.0040326	0.00402065	0
1:20960056	varroa_inf	meta	gemma	hybrids	-0.885116	0.162803	-1.20421	-0.566022	-
1:20960056	varroa_inf	meta	gemma	ligustica & carnica	0.0675213	0.123765	-0.175059	0.310101	0
1:20960056	varroa_inf	meta	gemma	mellifera	-0.0370388	0.157966	-0.346651	0.272574	0
1:20960056	varroa_inf	meta	mantra	hybrids	-0.81459	0.16831	-1.14448	-0.484702	-
1:20960056	varroa_inf	meta	mantra	ligustica & carnica	0.04481	0.12105	-0.192448	0.282068	0
1:20960056	varroa_inf	meta	mantra	mellifera	-0.06586	0.15899	-0.37748	0.24576	0
1:20960056	varroa_inf	meta	mash	hybrids	-0.391716	0.159374	-0.704088	-0.079343	-
1:20960056	varroa_inf	meta	mash	ligustica & carnica	-0.00399007	0.0175291	-0.038347	0.0303669	0
1:20960056	varroa_inf	meta	mash	mellifera	-0.0025184	0.013369	-0.0287217	0.0236848	0
1:25184394	varroa_inf	meta	ash	hybrids	-0.0255407	0.058646	-0.140487	0.0894053	0
1:25184394	varroa_inf	meta	ash	ligustica & carnica	-0.0278458	0.0673105	-0.159774	0.104083	0
1:25184394	varroa_inf	meta	ash	mellifera	-0.000213933	0.0083072	-0.0164961	0.0160682	0
1:25184394	varroa_inf	meta	gemma	hybrids	-0.750395	0.287649	-1.31419	-0.186604	-
1:25184394	varroa_inf	meta	gemma	ligustica & carnica	-1.19395	0.259953	-1.70346	-0.684439	-
1:25184394	varroa_inf	meta	gemma	mellifera	-0.332489	0.175482	-0.676434	0.0114559	0
1:25184394	varroa_inf	meta	mantra	hybrids	-0.7417	0.24556	-1.223	-0.260402	-
1:25184394	varroa_inf	meta	mantra	ligustica & carnica	-0.88388	0.26726	-1.40771	-0.36005	-
1:25184394	varroa_inf	meta	mantra	mellifera	-0.47605	0.19417	-0.856623	-0.0954768	-
1:25184394	varroa_inf	meta	mash	hybrids	-0.0561993	0.0607083	-0.175188	0.062789	0
1:25184394	varroa_inf	meta	mash	ligustica & carnica	-0.0445642	0.0574807	-0.157226	0.0680979	0
1:25184394	varroa_inf	meta	mash	mellifera	-0.0242835	0.0335955	-0.0901306	0.0415637	0
11:9369229	varroa_inf	meta	ash	hybrids	-0.0417006	0.0643404	-0.167808	0.0844065	0
11:9369229	varroa_inf	meta	ash	ligustica & carnica	0.0510362	0.0619607	-0.0704068	0.172479	0
11:9369229	varroa_inf	meta	ash	mellifera	-4.59417e-05	0.00490053	-0.00965099	0.00955911	0
11:9369229	varroa_inf	meta	gemma	hybrids	-0.502406	0.187268	-0.869451	-0.135361	-
11:9369229	varroa_inf	meta	gemma	ligustica & carnica	0.741078	0.159976	0.427525	1.05463	+
11:9369229	varroa_inf	meta	gemma	mellifera	-0.398902	0.417927	-1.21804	0.420235	0
11:9369229	varroa_inf	meta	mantra	hybrids	-0.45088	0.17842	-0.800583	-0.101177	-
11:9369229	varroa_inf	meta	mantra	ligustica & carnica	0.7141	0.16679	0.387192	1.04101	+
11:9369229	varroa_inf	meta	mantra	mellifera	-0.39388	0.26207	-0.907537	0.119777	0
11:9369229	varroa_inf	meta	mash	hybrids	-0.0115793	0.0701513	-0.149076	0.125917	0
11:9369229	varroa_inf	meta	mash	ligustica & carnica	0.0244326	0.0595465	-0.0922786	0.141144	0
11:9369229	varroa_inf	meta	mash	mellifera	-0.000184434	0.0300256	-0.0590347	0.0586658	0
12:10734707	varroa_inf	meta	ash	hybrids	-0.0145718	0.0527708	-0.118003	0.0888589	0
12:10734707	varroa_inf	meta	ash	ligustica & carnica	0.0715094	0.171135	-0.263915	0.406934	0
12:10734707	varroa_inf	meta	ash	mellifera	-2.73026e-05	0.00296294	-0.00583466	0.00578005	0
12:10734707	varroa_inf	meta	gemma	hybrids	-0.329228	0.238654	-0.796989	0.138534	0
12:10734707	varroa_inf	meta	gemma	ligustica & carnica	1.03946	0.198679	0.650052	1.42887	+
12:10734707	varroa_inf	meta	gemma	mellifera	-0.129833	0.166462	-0.456099	0.196432	0
12:10734707	varroa_inf	meta	mantra	hybrids	-0.20011	0.17794	-0.548872	0.148652	0
12:10734707	varroa_inf	meta	mantra	ligustica & carnica	1.00453	0.19823	0.615999	1.39306	+
12:10734707	varroa_inf	meta	mantra	mellifera	-0.15166	0.14925	-0.44419	0.14087	0
12:10734707	varroa_inf	meta	mash	hybrids	0.0117947	0.0518016	-0.0897364	0.113326	0
12:10734707	varroa_inf	meta	mash	ligustica & carnica	0.724171	0.204805	0.322753	1.12559	+
12:10734707	varroa_inf	meta	mash	mellifera	0.00178051	0.0294684	-0.0559775	0.0595385	0
4:11665460	varroa_inf	hybrids/meta	ash	hybrids	-1.97871	0.883478	-3.71032	-0.247091	-
4:11665460	varroa_inf	hybrids/meta	ash	ligustica & carnica	na	na	na	na	na
4:11665460	varroa_inf	hybrids/meta	ash	mellifera	na	na	na	na	na
4:11665460	varroa_inf	hybrids/meta	gemma	hybrids	-2.55932	0.418829	-3.38023	-1.73842	-
4:11665460	varroa_inf	hybrids/meta	gemma	ligustica & carnica	na	na	na	na	na
4:11665460	varroa_inf	hybrids/meta	gemma	mellifera	na	na	na	na	na
4:11665460	varroa_inf	hybrids/meta	mantra	hybrids	-2.56778	0.41309	-3.37744	-1.75812	-
4:11665460	varroa_inf	hybrids/meta	mantra	ligustica & carnica	na	na	na	na	na
4:11665460	varroa_inf	hybrids/meta	mantra	mellifera	na	na	na	na	na
4:11665460	varroa_inf	hybrids/meta	mash	hybrids	-0.0742828	0.12332	-0.31599	0.167424	0
4:11665460	varroa_inf	hybrids/meta	mash	ligustica & carnica	-0.015906	0.0374267	-0.0892623	0.0574503	0
4:11665460	varroa_inf	hybrids/meta	mash	mellifera	-0.00843573	0.0297102	-0.0666677	0.0497962	0
5:75369	varroa_inf	meta	ash	hybrids	-0.325945	0.750589	-1.7971	1.14521	0
5:75369	varroa_inf	meta	ash	ligustica & carnica	-0.00234249	0.0480363	-0.0964937	0.0918087	0
5:75369	varroa_inf	meta	ash	mellifera	0.0022703	0.0346612	-0.0656657	0.0702063	0
5:75369	varroa_inf	meta	gemma	hybrids	-2.37391	0.436158	-3.22878	-1.51904	-
5:75369	varroa_inf	meta	gemma	ligustica & carnica	na	na	na	na	na
5:75369	varroa_inf	meta	gemma	mellifera	na	na	na	na	na
5:75369	varroa_inf	meta	mantra	hybrids	-2.34923	0.42746	-3.18705	-1.51141	-
5:75369	varroa_inf	meta	mantra	ligustica & carnica	na	na	na	na	na
5:75369	varroa_inf	meta	mantra	mellifera	na	na	na	na	na
5:75369	varroa_inf	meta	mash	hybrids	-0.0503267	0.0952762	-0.237068	0.136415	0
5:75369	varroa_inf	meta	mash	ligustica & carnica	-0.0141399	0.0375807	-0.0877982	0.0595183	0
5:75369	varroa_inf	meta	mash	mellifera	-0.0074991	0.0300741	-0.0664443	0.0514461	0
5:9190579	varroa_inf	meta	ash	hybrids	0.102477	0.0668758	-0.0285993	0.233554	0
5:9190579	varroa_inf	meta	ash	ligustica & carnica	0.0473356	0.0539589	-0.0584239	0.153095	0
5:9190579	varroa_inf	meta	ash	mellifera	-8.32591e-06	0.00274358	-0.00538575	0.00536909	0
5:9190579	varroa_inf	meta	gemma	hybrids	0.777061	0.166995	0.44975	1.10437	+
5:9190579	varroa_inf	meta	gemma	ligustica & carnica	0.450842	0.122082	0.211562	0.690123	+
5:9190579	varroa_inf	meta	gemma	mellifera	-0.0468927	0.202106	-0.443021	0.349235	0
5:9190579	varroa_inf	meta	mantra	hybrids	0.56101	0.15755	0.252212	0.869808	+
5:9190579	varroa_inf	meta	mantra	ligustica & carnica	0.49586	0.11339	0.273616	0.718104	+
5:9190579	varroa_inf	meta	mantra	mellifera	0.14858	0.26715	-0.375034	0.672194	0
5:9190579	varroa_inf	meta	mash	hybrids	0.159017	0.121808	-0.0797272	0.39776	0
5:9190579	varroa_inf	meta	mash	ligustica & carnica	0.0684413	0.0499319	-0.0294253	0.166308	0
5:9190579	varroa_inf	meta	mash	mellifera	0.0255212	0.0335037	-0.0401461	0.0911885	0
6:10450971	varroa_inf	meta	ash	hybrids	-0.0407765	0.0654312	-0.169022	0.0874687	0
6:10450971	varroa_inf	meta	ash	ligustica & carnica	-0.0304721	0.046035	-0.120701	0.0597565	0
6:10450971	varroa_inf	meta	ash	mellifera	-4.58757e-05	0.00494441	-0.00973691	0.00964516	0
6:10450971	varroa_inf	meta	gemma	hybrids	-1.08329	0.288317	-1.64839	-0.518186	-
6:10450971	varroa_inf	meta	gemma	ligustica & carnica	-0.641838	0.174652	-0.984156	-0.29952	-
6:10450971	varroa_inf	meta	gemma	mellifera	-0.426726	0.438021	-1.28525	0.431795	0
6:10450971	varroa_inf	meta	mantra	hybrids	-0.74293	0.1657	-1.0677	-0.418158	-
6:10450971	varroa_inf	meta	mantra	ligustica & carnica	-0.71781	0.14105	-0.994268	-0.441352	-
6:10450971	varroa_inf	meta	mantra	mellifera	-0.68603	0.22263	-1.12238	-0.249675	-
6:10450971	varroa_inf	meta	mash	hybrids	-0.0706482	0.0715601	-0.210906	0.0696096	0
6:10450971	varroa_inf	meta	mash	ligustica & carnica	-0.0491425	0.0445247	-0.136411	0.038126	0
6:10450971	varroa_inf	meta	mash	mellifera	-0.0201471	0.0335977	-0.0859986	0.0457044	0
7:11806658	varroa_inf	meta	ash	hybrids	0.0192393	0.0560146	-0.0905492	0.129028	0
7:11806658	varroa_inf	meta	ash	ligustica & carnica	na	na	na	na	na
7:11806658	varroa_inf	meta	ash	mellifera	0.00864587	0.0574585	-0.103973	0.121265	0
7:11806658	varroa_inf	meta	gemma	hybrids	0.752989	0.32766	0.110776	1.3952	+
7:11806658	varroa_inf	meta	gemma	ligustica & carnica	na	na	na	na	na
7:11806658	varroa_inf	meta	gemma	mellifera	1.26885	0.26835	0.742887	1.79482	+
7:11806658	varroa_inf	meta	mantra	hybrids	1.01146	0.24926	0.52291	1.50001	+
7:11806658	varroa_inf	meta	mantra	ligustica & carnica	na	na	na	na	na
7:11806658	varroa_inf	meta	mantra	mellifera	1.10245	0.23707	0.637793	1.56711	+
7:11806658	varroa_inf	meta	mash	hybrids	0.030908	0.0576597	-0.082105	0.143921	0
7:11806658	varroa_inf	meta	mash	ligustica & carnica	0.0155823	0.0389287	-0.0607179	0.0918825	0
7:11806658	varroa_inf	meta	mash	mellifera	0.0211092	0.0329732	-0.0435182	0.0857367	0
7:5762037	varroa_inf	meta	ash	hybrids	-0.0200809	0.0553318	-0.128531	0.0883695	0
7:5762037	varroa_inf	meta	ash	ligustica & carnica	-0.161106	0.344644	-0.836609	0.514397	0
7:5762037	varroa_inf	meta	ash	mellifera	0.000119637	0.00607807	-0.0117934	0.0120326	0
7:5762037	varroa_inf	meta	gemma	hybrids	-0.421835	0.234081	-0.880634	0.0369635	0
7:5762037	varroa_inf	meta	gemma	ligustica & carnica	-1.14255	0.207648	-1.54954	-0.735556	-
7:5762037	varroa_inf	meta	gemma	mellifera	0.269252	0.170115	-0.0641736	0.602678	0
7:5762037	varroa_inf	meta	mantra	hybrids	-0.48312	0.31563	-1.10175	0.135515	0
7:5762037	varroa_inf	meta	mantra	ligustica & carnica	-0.99663	0.24142	-1.46981	-0.523447	-
7:5762037	varroa_inf	meta	mantra	mellifera	0.20057	0.18371	-0.159502	0.560642	0
7:5762037	varroa_inf	meta	mash	hybrids	-0.0426474	0.0554285	-0.151287	0.0659925	0
7:5762037	varroa_inf	meta	mash	ligustica & carnica	-0.150919	0.313489	-0.765357	0.463519	0
7:5762037	varroa_inf	meta	mash	mellifera	-0.00563556	0.0301237	-0.064678	0.0534069	0
7:5772089	varroa_inf	meta	ash	hybrids	-0.00444752	0.0508321	-0.104078	0.0951833	0
7:5772089	varroa_inf	meta	ash	ligustica & carnica	0.268145	0.502592	-0.716935	1.25323	0
7:5772089	varroa_inf	meta	ash	mellifera	-3.9474e-05	0.00366554	-0.00722394	0.00714499	0
7:5772089	varroa_inf	meta	gemma	hybrids	-0.192721	0.332948	-0.8453	0.459857	0
7:5772089	varroa_inf	meta	gemma	ligustica & carnica	1.41556	0.252968	0.919742	1.91138	+
7:5772089	varroa_inf	meta	gemma	mellifera	-0.171724	0.193807	-0.551586	0.208138	0
7:5772089	varroa_inf	meta	mantra	hybrids	-0.12983	0.2212	-0.563382	0.303722	0
7:5772089	varroa_inf	meta	mantra	ligustica & carnica	1.34666	0.27045	0.816578	1.87674	+
7:5772089	varroa_inf	meta	mantra	mellifera	-0.14717	0.17448	-0.489151	0.194811	0
7:5772089	varroa_inf	meta	mash	hybrids	0.0158754	0.04882	-0.0798117	0.111562	0
7:5772089	varroa_inf	meta	mash	ligustica & carnica	0.212088	0.443655	-0.657475	1.08165	0
7:5772089	varroa_inf	meta	mash	mellifera	0.00264046	0.0280467	-0.0523311	0.057612	0
7:6738985	varroa_inf	meta	ash	hybrids	na	na	na	na	na
7:6738985	varroa_inf	meta	ash	ligustica & carnica	0.0201275	0.0858892	-0.148215	0.18847	0
7:6738985	varroa_inf	meta	ash	mellifera	na	na	na	na	na
7:6738985	varroa_inf	meta	gemma	hybrids	na	na	na	na	na
7:6738985	varroa_inf	meta	gemma	ligustica & carnica	2.16044	0.429732	1.31816	3.00271	+
7:6738985	varroa_inf	meta	gemma	mellifera	na	na	na	na	na
7:6738985	varroa_inf	meta	mantra	hybrids	na	na	na	na	na
7:6738985	varroa_inf	meta	mantra	ligustica & carnica	2.16116	0.43447	1.3096	3.01272	+
7:6738985	varroa_inf	meta	mantra	mellifera	na	na	na	na	na
7:6738985	varroa_inf	meta	mash	hybrids	0.0138449	0.0530336	-0.0901009	0.117791	0
7:6738985	varroa_inf	meta	mash	ligustica & carnica	0.01981	0.0853697	-0.147515	0.187135	0
7:6738985	varroa_inf	meta	mash	mellifera	0.00456209	0.0303734	-0.0549698	0.064094	0
8:2468335	varroa_inf	meta	ash	hybrids	na	na	na	na	na
8:2468335	varroa_inf	meta	ash	ligustica & carnica	na	na	na	na	na
8:2468335	varroa_inf	meta	ash	mellifera	-0.00149903	0.0237714	-0.0480909	0.0450928	0
8:2468335	varroa_inf	meta	gemma	hybrids	na	na	na	na	na
8:2468335	varroa_inf	meta	gemma	ligustica & carnica	na	na	na	na	na
8:2468335	varroa_inf	meta	gemma	mellifera	-2.34505	0.457149	-3.24107	-1.44904	-
8:2468335	varroa_inf	meta	mantra	hybrids	na	na	na	na	na
8:2468335	varroa_inf	meta	mantra	ligustica & carnica	na	na	na	na	na
8:2468335	varroa_inf	meta	mantra	mellifera	-2.32787	0.46613	-3.24148	-1.41426	-
8:2468335	varroa_inf	meta	mash	hybrids	-0.0069939	0.0525035	-0.109901	0.095913	0
8:2468335	varroa_inf	meta	mash	ligustica & carnica	-0.00434542	0.0370767	-0.0770158	0.0683249	0
8:2468335	varroa_inf	meta	mash	mellifera	-0.0100962	0.030685	-0.0702387	0.0500463	0
8:9799408	varroa_inf	meta	ash	hybrids	na	na	na	na	na
8:9799408	varroa_inf	meta	ash	ligustica & carnica	0.0252973	0.114171	-0.198478	0.249073	0
8:9799408	varroa_inf	meta	ash	mellifera	na	na	na	na	na
8:9799408	varroa_inf	meta	gemma	hybrids	na	na	na	na	na
8:9799408	varroa_inf	meta	gemma	ligustica & carnica	2.15089	0.415584	1.33635	2.96544	+
8:9799408	varroa_inf	meta	gemma	mellifera	na	na	na	na	na
8:9799408	varroa_inf	meta	mantra	hybrids	na	na	na	na	na
8:9799408	varroa_inf	meta	mantra	ligustica & carnica	2.15976	0.41974	1.33707	2.98245	+
8:9799408	varroa_inf	meta	mantra	mellifera	na	na	na	na	na
8:9799408	varroa_inf	meta	mash	hybrids	0.0147612	0.0531042	-0.089323	0.118845	0
8:9799408	varroa_inf	meta	mash	ligustica & carnica	0.0246183	0.114714	-0.200222	0.249458	0
8:9799408	varroa_inf	meta	mash	mellifera	0.00486401	0.0304235	-0.054766	0.064494	0

## Sheet: SR4_overlap
SR4 – Region overlap between phenotypes.
Are reported: the phenotype combination, the chromosome, the defined region start and stop, the positions of the first, second and, if they exist, third and fourth SNPs in the region, the loci found in this region, their start, stop position and strand information as well as their biotype.
pheno	chr	pos	pos_SNP1	pos_SNP2	pos_SNP3	pos_SNP4	locus	Start	Stop	Strand	Biotype
varroa_inf/mnr	1	20960056_21374478	20960056	21374478			LOC551207	21015870	21019587	-	protein_coding
varroa_inf/mnr	1	20960056_21374478	20960056	21374478			LOC551281	21022541	21024783	-	protein_coding
varroa_inf/mnr	1	20960056_21374478	20960056	21374478			LOC551358	21028799	21030301	-	protein_coding
varroa_inf/mnr	1	20960056_21374478	20960056	21374478			LOC551452	21045681	21047087	-	protein_coding
varroa_inf/mnr	1	20960056_21374478	20960056	21374478			LOC724195	20697637	21007211	-	protein_coding
varroa_inf/mnr	1	20960056_21374478	20960056	21374478			LOC724638	21054667	21055385	-	protein_coding
varroa_inf/mnr	1	20960056_21374478	20960056	21374478			LOC100576938	21019840	21022654	+	protein_coding
varroa_inf/mnr	1	20960056_21374478	20960056	21374478			LOC412262	21025148	21027811	+	protein_coding
varroa_inf/mnr	1	20960056_21374478	20960056	21374478			LOC412406	21030547	21040161	+	protein_coding
varroa_inf/mnr	1	20960056_21374478	20960056	21374478			LOC413968	21056130	21469905	+	protein_coding
varroa_inf/mnr	1	20960056_21374478	20960056	21374478			LOC551158	21014254	21015626	+	protein_coding
varroa_inf/mnr	1	20960056_21374478	20960056	21374478			LOC551418	21042691	21044720	+	protein_coding
varroa_inf/mnr	1	20960056_21374478	20960056	21374478			LOC551472	21047432	21053042	+	protein_coding
varroa_inf/mnr	1	24201224_25184394	24201224	25184394			LOC102655568	24594949	24599196	-	lncRNA
varroa_inf/mnr	1	24201224_25184394	24201224	25184394			LOC102655594	24558219	24562881	-	lncRNA
varroa_inf/mnr	1	24201224_25184394	24201224	25184394			LOC107965381	24287744	24291218	-	lncRNA
varroa_inf/mnr	1	24201224_25184394	24201224	25184394			LOC107965121	24678204	24678796	+	lncRNA
varroa_inf/mnr	1	24201224_25184394	24201224	25184394			LOC107966060	24941791	24945349	+	lncRNA
varroa_inf/mnr	1	24201224_25184394	24201224	25184394			Mir932	24906936	24907035	-	miRNA
varroa_inf/mnr	1	24201224_25184394	24201224	25184394			Mir6053	24550263	24550350	+	miRNA
varroa_inf/mnr	1	24201224_25184394	24201224	25184394			Mir33	25060236	25060335	+	miRNA
varroa_inf/mnr	1	24201224_25184394	24201224	25184394			Mir9871	25056231	25056308	+	miRNA
varroa_inf/mnr	1	24201224_25184394	24201224	25184394			CSP6	25099624	25101768	-	protein_coding
varroa_inf/mnr	1	24201224_25184394	24201224	25184394			LOC100576885	25069003	25074311	-	protein_coding
varroa_inf/mnr	1	24201224_25184394	24201224	25184394			LOC100576990	25044959	25047757	-	protein_coding
varroa_inf/mnr	1	24201224_25184394	24201224	25184394			LOC100578360	24634192	24636640	-	protein_coding
varroa_inf/mnr	1	24201224_25184394	24201224	25184394			LOC100578883	24271485	24277741	-	protein_coding
varroa_inf/mnr	1	24201224_25184394	24201224	25184394			LOC100579054	24238474	24241525	-	protein_coding
varroa_inf/mnr	1	24201224_25184394	24201224	25184394			LOC102653614	24976696	25011066	-	protein_coding
varroa_inf/mnr	1	24201224_25184394	24201224	25184394			LOC102655636	25129315	25130550	-	protein_coding
varroa_inf/mnr	1	24201224_25184394	24201224	25184394			LOC102656037	24277537	24278110	-	protein_coding
varroa_inf/mnr	1	24201224_25184394	24201224	25184394			LOC102656779	25036596	25038770	-	protein_coding
varroa_inf/mnr	1	24201224_25184394	24201224	25184394			LOC107964012	25122567	25123010	-	protein_coding
varroa_inf/mnr	1	24201224_25184394	24201224	25184394			LOC408633	24974569	24976261	-	protein_coding
varroa_inf/mnr	1	24201224_25184394	24201224	25184394			LOC408634	24970508	24974100	-	protein_coding
varroa_inf/mnr	1	24201224_25184394	24201224	25184394			LOC408641	24538508	24540961	-	protein_coding
varroa_inf/mnr	1	24201224_25184394	24201224	25184394			LOC408642	24393087	24394104	-	protein_coding
varroa_inf/mnr	1	24201224_25184394	24201224	25184394			LOC409229	25113200	25115236	-	protein_coding
varroa_inf/mnr	1	24201224_25184394	24201224	25184394			LOC409505	25042320	25044311	-	protein_coding
varroa_inf/mnr	1	24201224_25184394	24201224	25184394			LOC410779	24873120	24932035	-	protein_coding
varroa_inf/mnr	1	24201224_25184394	24201224	25184394			LOC410780	24729432	24863356	-	protein_coding
varroa_inf/mnr	1	24201224_25184394	24201224	25184394			LOC411548	24246438	24258194	-	protein_coding
varroa_inf/mnr	1	24201224_25184394	24201224	25184394			LOC411753	24671833	24682142	-	protein_coding
varroa_inf/mnr	1	24201224_25184394	24201224	25184394			LOC411836	25119132	25121106	-	protein_coding
varroa_inf/mnr	1	24201224_25184394	24201224	25184394			LOC411882	24280405	24284126	-	protein_coding
varroa_inf/mnr	1	24201224_25184394	24201224	25184394			LOC412384	25093307	25096555	-	protein_coding
varroa_inf/mnr	1	24201224_25184394	24201224	25184394			LOC412451	25089751	25092782	-	protein_coding
varroa_inf/mnr	1	24201224_25184394	24201224	25184394			LOC413524	25139187	25143386	-	protein_coding
varroa_inf/mnr	1	24201224_25184394	24201224	25184394			LOC550992	25087375	25088764	-	protein_coding
varroa_inf/mnr	1	24201224_25184394	24201224	25184394			LOC551071	24394270	24533350	-	protein_coding
varroa_inf/mnr	1	24201224_25184394	24201224	25184394			LOC551420	24626364	24630473	-	protein_coding
varroa_inf/mnr	1	24201224_25184394	24201224	25184394			LOC551469	25121294	25125370	-	protein_coding
varroa_inf/mnr	1	24201224_25184394	24201224	25184394			LOC552274	25083184	25086130	-	protein_coding
varroa_inf/mnr	1	24201224_25184394	24201224	25184394			LOC552372	25066388	25067744	-	protein_coding
varroa_inf/mnr	1	24201224_25184394	24201224	25184394			LOC552644	25053956	25056027	-	protein_coding
varroa_inf/mnr	1	24201224_25184394	24201224	25184394			LOC724794	25154976	25156342	-	protein_coding
varroa_inf/mnr	1	24201224_25184394	24201224	25184394			LOC725044	24234131	24237607	-	protein_coding
varroa_inf/mnr	1	24201224_25184394	24201224	25184394			LOC725154	24220597	24225506	-	protein_coding
varroa_inf/mnr	1	24201224_25184394	24201224	25184394			LOC725460	24293013	24383350	-	protein_coding
varroa_inf/mnr	1	24201224_25184394	24201224	25184394			LOC725724	24541872	24546008	-	protein_coding
varroa_inf/mnr	1	24201224_25184394	24201224	25184394			LOC726056	25050884	25051893	-	protein_coding
varroa_inf/mnr	1	24201224_25184394	24201224	25184394			LOC726062	24632999	24637345	-	protein_coding
varroa_inf/mnr	1	24201224_25184394	24201224	25184394			LOC726178	24655861	24667870	-	protein_coding
varroa_inf/mnr	1	24201224_25184394	24201224	25184394			LOC726350	24960955	24970034	-	protein_coding
varroa_inf/mnr	1	24201224_25184394	24201224	25184394			LOC727199	25125839	25127409	-	protein_coding
varroa_inf/mnr	1	24201224_25184394	24201224	25184394			LOC727436	25061961	25063058	-	protein_coding
varroa_inf/mnr	1	24201224_25184394	24201224	25184394			LOC751767	25103208	25105701	-	protein_coding
varroa_inf/mnr	1	24201224_25184394	24201224	25184394			MsrA	24242210	24245935	-	protein_coding
varroa_inf/mnr	1	24201224_25184394	24201224	25184394			ROCK2	24612635	24623257	-	protein_coding
varroa_inf/mnr	1	24201224_25184394	24201224	25184394			Crz	25171162	25173330	+	protein_coding
varroa_inf/mnr	1	24201224_25184394	24201224	25184394			LOC100576132	24225576	24234141	+	protein_coding
varroa_inf/mnr	1	24201224_25184394	24201224	25184394			LOC100576918	25067896	25068896	+	protein_coding
varroa_inf/mnr	1	24201224_25184394	24201224	25184394			LOC113219416	25063009	25066309	+	protein_coding
varroa_inf/mnr	1	24201224_25184394	24201224	25184394			LOC727452	24284073	24287846	+	protein_coding
varroa_inf/mnr	1	24201224_25184394	24201224	25184394			LOC724148	25183650	25221884	-	protein_coding
varroa_inf/mnr	1	24201224_25184394	24201224	25184394			TRNAF-GAA	24213889	24213961	+	tRNA
varroa_inf/mnr	1	24201224_25184394	24201224	25184394			LOC100577142	24703832	24726671	+	protein_coding
varroa_inf/mnr	1	24201224_25184394	24201224	25184394			LOC100578953	24258235	24266584	+	protein_coding
varroa_inf/mnr	1	24201224_25184394	24201224	25184394			LOC100579021	24254573	24256513	+	protein_coding
varroa_inf/mnr	1	24201224_25184394	24201224	25184394			LOC107965571	25128221	25129166	+	protein_coding
varroa_inf/mnr	1	24201224_25184394	24201224	25184394			LOC408635	24623322	24625799	+	protein_coding
varroa_inf/mnr	1	24201224_25184394	24201224	25184394			LOC409036	25132281	25136877	+	protein_coding
varroa_inf/mnr	1	24201224_25184394	24201224	25184394			LOC409189	24668816	24671006	+	protein_coding
varroa_inf/mnr	1	24201224_25184394	24201224	25184394			LOC409251	24267415	24270492	+	protein_coding
varroa_inf/mnr	1	24201224_25184394	24201224	25184394			LOC409288	24977996	25028539	+	protein_coding
varroa_inf/mnr	1	24201224_25184394	24201224	25184394			LOC409392	24630446	24632921	+	protein_coding
varroa_inf/mnr	1	24201224_25184394	24201224	25184394			LOC409462	25097001	25099427	+	protein_coding
varroa_inf/mnr	1	24201224_25184394	24201224	25184394			LOC410057	25145480	25152049	+	protein_coding
varroa_inf/mnr	1	24201224_25184394	24201224	25184394			LOC412088	24203491	24221707	+	protein_coding
varroa_inf/mnr	1	24201224_25184394	24201224	25184394			LOC412288	24637305	24651751	+	protein_coding
varroa_inf/mnr	1	24201224_25184394	24201224	25184394			LOC412712	25078417	25081503	+	protein_coding
varroa_inf/mnr	1	24201224_25184394	24201224	25184394			LOC551208	24544351	24549072	+	protein_coding
varroa_inf/mnr	1	24201224_25184394	24201224	25184394			LOC551320	24577935	24610093	+	protein_coding
varroa_inf/mnr	1	24201224_25184394	24201224	25184394			LOC551381	25138000	25138911	+	protein_coding
varroa_inf/mnr	1	24201224_25184394	24201224	25184394			LOC551889	24195808	24201869	+	protein_coding
varroa_inf/mnr	1	24201224_25184394	24201224	25184394			LOC552185	25106182	25111659	+	protein_coding
varroa_inf/mnr	1	24201224_25184394	24201224	25184394			LOC552315	25074660	25077435	+	protein_coding
varroa_inf/mnr	1	24201224_25184394	24201224	25184394			LOC552435	25157008	25164049	+	protein_coding
varroa_inf/mnr	1	24201224_25184394	24201224	25184394			LOC552654	25052074	25053721	+	protein_coding
varroa_inf/mnr	1	24201224_25184394	24201224	25184394			LOC552660	25048077	25050599	+	protein_coding
varroa_inf/mnr	1	24201224_25184394	24201224	25184394			LOC724118	25166839	25168557	+	protein_coding
varroa_inf/mnr	1	24201224_25184394	24201224	25184394			LOC724798	24279327	24281794	+	protein_coding
varroa_inf/mnr	1	24201224_25184394	24201224	25184394			LOC725712	25117682	25119001	+	protein_coding
varroa_inf/mnr	1	24201224_25184394	24201224	25184394			LOC725736	25115639	25116960	+	protein_coding
varroa_inf/mnr	1	24201224_25184394	24201224	25184394			LOC726431	25032154	25035155	+	protein_coding
varroa_inf/mnr	8	9557205_9799408	9557205	9799408			LOC102656668	9789090	9795129	-	lncRNA
varroa_inf/mnr	8	9557205_9799408	9557205	9799408			LOC107964817	9655389	9687178	-	lncRNA
varroa_inf/mnr	8	9557205_9799408	9557205	9799408			LOC107964818	9767905	9773234	+	lncRNA
varroa_inf/mnr	8	9557205_9799408	9557205	9799408			LOC113218920	9602835	9614911	-	lncRNA
varroa_inf/mnr	8	9557205_9799408	9557205	9799408			LOC408973	9763948	9779071	-	protein_coding
varroa_inf/mnr	8	9557205_9799408	9557205	9799408			Ecr	9626947	9747799	+	protein_coding
varroa_inf/mnr	8	9557205_9799408	9557205	9799408			TRNAL-CAG	9595398	9595480	-	tRNA
varroa_inf/mnr	8	9557205_9799408	9557205	9799408			LOC413052	9780673	9798779	+	protein_coding
varroa_inf/mnr	11	9369229_9527267	9369229	9527267			LOC107965212	9469417	9471966	-	lncRNA
varroa_inf/mnr	11	9369229_9527267	9369229	9527267			LOC113219134	9478142	9479582	+	lncRNA
varroa_inf/mnr	11	9369229_9527267	9369229	9527267			LOC409647	9435570	9438536	-	protein_coding
varroa_inf/mnr	11	9369229_9527267	9369229	9527267			LOC410306	9465735	9466891	-	protein_coding
varroa_inf/mnr	11	9369229_9527267	9369229	9527267			LOC412866	9442095	9447289	-	protein_coding
varroa_inf/mnr	11	9369229_9527267	9369229	9527267			LOC551736	9474231	9822128	-	protein_coding
varroa_inf/mnr	11	9369229_9527267	9369229	9527267			LOC724580	9448938	9455187	-	protein_coding
varroa_inf/mnr	11	9369229_9527267	9369229	9527267			LOC408345	9461043	9465227	+	protein_coding
varroa_inf/mnr	11	9369229_9527267	9369229	9527267			LOC410305	9458910	9460288	+	protein_coding
varroa_inf/mnr	11	9369229_9527267	9369229	9527267			LOC412865	9106725	9434831	+	protein_coding
varroa_inf/mnr	12	10153855_10734707	10153855	10734707			LOC100576630	10325353	10329476	+	lncRNA
varroa_inf/mnr	12	10153855_10734707	10153855	10734707			Mir3780	10287322	10287435	+	miRNA
varroa_inf/mnr	12	10153855_10734707	10153855	10734707			LOC102656885	10101192	10169125	-	protein_coding
varroa_inf/mnr	12	10153855_10734707	10153855	10734707			LOC409379	10697453	10700677	-	protein_coding
varroa_inf/mnr	12	10153855_10734707	10153855	10734707			LOC410393	10476992	10672370	-	protein_coding
varroa_inf/mnr	12	10153855_10734707	10153855	10734707			LOC410395	10710464	10712252	-	protein_coding
varroa_inf/mnr	12	10153855_10734707	10153855	10734707			LOC412180	10693944	10698093	-	protein_coding
varroa_inf/mnr	12	10153855_10734707	10153855	10734707			LOC725465	10690237	10692393	-	protein_coding
varroa_inf/mnr	12	10153855_10734707	10153855	10734707			LOC725642	10714668	10718491	-	protein_coding
varroa_inf/mnr	12	10153855_10734707	10153855	10734707			LOC100576422	10692357	10694099	+	protein_coding
varroa_inf/mnr	12	10153855_10734707	10153855	10734707			LOC100576484	10523595	10572443	+	protein_coding
varroa_inf/mnr	12	10153855_10734707	10153855	10734707			LOC100578014	10706332	10709783	+	protein_coding
varroa_inf/mnr	12	10153855_10734707	10153855	10734707			TRNAV-UAC	10729650	10729722	+	tRNA
varroa_inf/mnr	12	10153855_10734707	10153855	10734707			LOC408393	10138913	10474973	+	protein_coding
varroa_inf/mnr	12	10153855_10734707	10153855	10734707			LOC408394	10721326	10729334	+	protein_coding
varroa_inf/mnr	12	10153855_10734707	10153855	10734707			LOC410394	10681873	10684414	+	protein_coding
varroa_inf/mnr	12	10153855_10734707	10153855	10734707			LOC410396	10712599	10714344	+	protein_coding
varroa_inf/mnr	12	10153855_10734707	10153855	10734707			LOC412564	10686186	10690063	+	protein_coding
varroa_inf/mnr	12	10153855_10734707	10153855	10734707			LOC551649	10734673	10739970	+	protein_coding
varroa_inf/mnr	12	10153855_10734707	10153855	10734707			LOC725618	10700857	10705771	+	protein_coding
recap/mnr	8	1150346_1551638	1150346	1551638			LOC100577539	1478971	1483019	+	lncRNA
recap/mnr	8	1150346_1551638	1150346	1551638			LOC102655292	1488351	1495868	-	lncRNA
recap/mnr	8	1150346_1551638	1150346	1551638			LOC102655375	1485007	1488173	-	lncRNA
recap/mnr	8	1150346_1551638	1150346	1551638			LOC102655507	1220538	1229573	+	lncRNA
recap/mnr	8	1150346_1551638	1150346	1551638			LOC102655790	1292983	1296360	+	lncRNA
recap/mnr	8	1150346_1551638	1150346	1551638			LOC102656151	1175428	1177270	+	lncRNA
recap/mnr	8	1150346_1551638	1150346	1551638			LOC113218931	1482848	1484111	-	lncRNA
recap/mnr	8	1150346_1551638	1150346	1551638			LOC100576326	1189085	1193536	-	protein_coding
recap/mnr	8	1150346_1551638	1150346	1551638			LOC100576381	1316645	1331835	-	protein_coding
recap/mnr	8	1150346_1551638	1150346	1551638			LOC100576405	979012	1164690	-	protein_coding
recap/mnr	8	1150346_1551638	1150346	1551638			LOC100576754	1295814	1307437	-	protein_coding
recap/mnr	8	1150346_1551638	1150346	1551638			LOC107963995	1195970	1199949	-	protein_coding
recap/mnr	8	1150346_1551638	1150346	1551638			LOC113218918	1447728	1449847	-	protein_coding
recap/mnr	8	1150346_1551638	1150346	1551638			LOC113218957	1549975	1551707	-	protein_coding
recap/mnr	8	1150346_1551638	1150346	1551638			LOC411961	1459055	1478804	-	protein_coding
recap/mnr	8	1150346_1551638	1150346	1551638			LOC413002	1168889	1180007	-	protein_coding
recap/mnr	8	1150346_1551638	1150346	1551638			LOC551432	1212925	1293035	-	protein_coding
recap/mnr	8	1150346_1551638	1150346	1551638			LOC551807	1542841	1552320	-	protein_coding
recap/mnr	8	1150346_1551638	1150346	1551638			LOC552732	1436176	1442408	-	protein_coding
recap/mnr	8	1150346_1551638	1150346	1551638			LOC552768	1532181	1536443	-	protein_coding
recap/mnr	8	1150346_1551638	1150346	1551638			LOC725876	1511702	1512745	-	protein_coding
recap/mnr	8	1150346_1551638	1150346	1551638			LOC725908	1513285	1519506	-	protein_coding
recap/mnr	8	1150346_1551638	1150346	1551638			nanos	1204681	1212052	-	protein_coding
recap/mnr	8	1150346_1551638	1150346	1551638			LOC107964891	1440022	1441045	+	protein_coding
recap/mnr	8	1150346_1551638	1150346	1551638			LOC100577680	1524283	1527032	+	protein_coding
recap/mnr	8	1150346_1551638	1150346	1551638			LOC409169	1456542	1458399	+	protein_coding
recap/mnr	8	1150346_1551638	1150346	1551638			LOC411239	1297182	1300775	+	protein_coding
recap/mnr	8	1150346_1551638	1150346	1551638			LOC411959	1316771	1328467	+	protein_coding
recap/mnr	8	1150346_1551638	1150346	1551638			LOC551513	1308139	1314640	+	protein_coding
recap/mnr	8	1150346_1551638	1150346	1551638			LOC551835	1536948	1540727	+	protein_coding
recap/mnr	8	1150346_1551638	1150346	1551638			LOC724630	1180949	1183292	+	protein_coding
recap/mnr	8	1150346_1551638	1150346	1551638			LOC724931	1453194	1454886	+	protein_coding
recap/mnr	8	1150346_1551638	1150346	1551638			LOC725065	1442038	1448047	+	protein_coding
recap/mnr	8	1150346_1551638	1150346	1551638			LOC725220	1395517	1431135	+	protein_coding
recap/mnr	8	1150346_1551638	1150346	1551638			LOC725844	1484217	1509763	+	protein_coding
recap/mnr	8	1150346_1551638	1150346	1551638			LOC725973	1530271	1531740	+	protein_coding
recap/varroa_inf	5	8737386_9190579	8737386	9190579			Mir6064	9136835	9136919	+	miRNA
recap/varroa_inf	5	8737386_9190579	8737386	9190579			Mir9869	9073764	9073846	-	miRNA
recap/varroa_inf	5	8737386_9190579	8737386	9190579			LOC100576129	8898314	9109956	-	protein_coding
recap/varroa_inf	5	8737386_9190579	8737386	9190579			LOC408836	8845347	8881524	-	protein_coding
recap/varroa_inf	5	8737386_9190579	8737386	9190579			LOC411091	8885157	8887853	-	protein_coding
recap/varroa_inf	5	8737386_9190579	8737386	9190579			LOC411095	8838191	8841522	-	protein_coding
recap/varroa_inf	5	8737386_9190579	8737386	9190579			LOC100576196	8678387	8837618	+	protein_coding
recap/varroa_inf	5	8737386_9190579	8737386	9190579			LOC411093	8843278	8845448	+	protein_coding
recap/varroa_inf	5	8737386_9190579	8737386	9190579			LOC113218815	8842481	8842549	+	snoRNA
recap/varroa_inf	5	8737386_9190579	8737386	9190579			LOC411090	8888264	8890823	+	protein_coding
recap/varroa_inf	5	8737386_9190579	8737386	9190579			LOC724369	8841745	8842956	+	protein_coding
recap/varroa_inf	5	8737386_9190579	8737386	9190579			LOC724700	8883101	8884649	+	protein_coding
recap/varroa_inf	7	6738985_7078376	6738985	7078376	7028040	7051965	LOC102656403	6750017	6764283	+	protein_coding
recap/varroa_inf	8	1551638_2468335	1551638	2468335			LOC100576319	2396332	2400855	+	lncRNA
recap/varroa_inf	8	1551638_2468335	1551638	2468335			LOC102654020	2353210	2355536	+	lncRNA
recap/varroa_inf	8	1551638_2468335	1551638	2468335			LOC102656530	2427833	2432067	-	lncRNA
recap/varroa_inf	8	1551638_2468335	1551638	2468335			LOC107963998	2400990	2404127	+	lncRNA
recap/varroa_inf	8	1551638_2468335	1551638	2468335			LOC113218966	2355570	2356533	+	lncRNA
recap/varroa_inf	8	1551638_2468335	1551638	2468335			Mir6048	1869896	1869990	+	miRNA
recap/varroa_inf	8	1551638_2468335	1551638	2468335			LOC100576663	1743058	1743867	+	miscRNA
recap/varroa_inf	8	1551638_2468335	1551638	2468335			crh-BP	2187253	2195465	-	protein_coding
recap/varroa_inf	8	1551638_2468335	1551638	2468335			CTL5	2141593	2147453	-	protein_coding
recap/varroa_inf	8	1551638_2468335	1551638	2468335			LOC100576300	1976575	1983043	-	protein_coding
recap/varroa_inf	8	1551638_2468335	1551638	2468335			LOC100576968	2251180	2255539	-	protein_coding
recap/varroa_inf	8	1551638_2468335	1551638	2468335			LOC100577229	2127783	2135277	-	protein_coding
recap/varroa_inf	8	1551638_2468335	1551638	2468335			LOC100577302	2137994	2140153	-	protein_coding
recap/varroa_inf	8	1551638_2468335	1551638	2468335			LOC100577452	2405939	2413813	-	protein_coding
recap/varroa_inf	8	1551638_2468335	1551638	2468335			LOC100577982	1997967	1999257	-	protein_coding
recap/varroa_inf	8	1551638_2468335	1551638	2468335			LOC100578826	1804131	1812018	-	protein_coding
recap/varroa_inf	8	1551638_2468335	1551638	2468335			LOC102653727	1745346	1747737	-	protein_coding
recap/varroa_inf	8	1551638_2468335	1551638	2468335			LOC102653930	1742269	1743367	-	protein_coding
recap/varroa_inf	8	1551638_2468335	1551638	2468335			LOC102654371	2116466	2120739	-	protein_coding
recap/varroa_inf	8	1551638_2468335	1551638	2468335			LOC102654746	1619896	1624132	-	protein_coding
recap/varroa_inf	8	1551638_2468335	1551638	2468335			LOC102656529	1817662	1820523	-	protein_coding
recap/varroa_inf	8	1551638_2468335	1551638	2468335			LOC107964792	2294276	2295187	-	protein_coding
recap/varroa_inf	8	1551638_2468335	1551638	2468335			LOC113218569	2465745	2472726	-	protein_coding
recap/varroa_inf	8	1551638_2468335	1551638	2468335			LOC113218957	1549975	1551707	-	protein_coding
recap/varroa_inf	8	1551638_2468335	1551638	2468335			LOC113218965	2461419	2464521	-	protein_coding
recap/varroa_inf	8	1551638_2468335	1551638	2468335			LOC409059	1579341	1581992	-	protein_coding
recap/varroa_inf	8	1551638_2468335	1551638	2468335			LOC409166	2284061	2287623	-	protein_coding
recap/varroa_inf	8	1551638_2468335	1551638	2468335			LOC409195	2147314	2149243	-	protein_coding
recap/varroa_inf	8	1551638_2468335	1551638	2468335			LOC409250	2224065	2226802	-	protein_coding
recap/varroa_inf	8	1551638_2468335	1551638	2468335			LOC409325	2296274	2302367	-	protein_coding
recap/varroa_inf	8	1551638_2468335	1551638	2468335			LOC409369	2165418	2167762	-	protein_coding
recap/varroa_inf	8	1551638_2468335	1551638	2468335			LOC409371	2178154	2186537	-	protein_coding
recap/varroa_inf	8	1551638_2468335	1551638	2468335			LOC409493	1747805	1751237	-	protein_coding
recap/varroa_inf	8	1551638_2468335	1551638	2468335			LOC409836	2309302	2361521	-	protein_coding
recap/varroa_inf	8	1551638_2468335	1551638	2468335			LOC410085	2209633	2219106	-	protein_coding
recap/varroa_inf	8	1551638_2468335	1551638	2468335			LOC410105	1898619	1902110	-	protein_coding
recap/varroa_inf	8	1551638_2468335	1551638	2468335			LOC410107	1923984	1927383	-	protein_coding
recap/varroa_inf	8	1551638_2468335	1551638	2468335			LOC411423	1582371	1584680	-	protein_coding
recap/varroa_inf	8	1551638_2468335	1551638	2468335			LOC411658	2244715	2246293	-	protein_coding
recap/varroa_inf	8	1551638_2468335	1551638	2468335			LOC411771	2160346	2164245	-	protein_coding
recap/varroa_inf	8	1551638_2468335	1551638	2468335			LOC412041	1970395	1972488	-	protein_coding
recap/varroa_inf	8	1551638_2468335	1551638	2468335			LOC412391	1766842	1778598	-	protein_coding
recap/varroa_inf	8	1551638_2468335	1551638	2468335			LOC412444	1753852	1757072	-	protein_coding
recap/varroa_inf	8	1551638_2468335	1551638	2468335			LOC413914	1785365	1797553	-	protein_coding
recap/varroa_inf	8	1551638_2468335	1551638	2468335			LOC551137	1677129	1682190	-	protein_coding
recap/varroa_inf	8	1551638_2468335	1551638	2468335			LOC551603	2233853	2238169	-	protein_coding
recap/varroa_inf	8	1551638_2468335	1551638	2468335			LOC551807	1542841	1552320	-	protein_coding
recap/varroa_inf	8	1551638_2468335	1551638	2468335			LOC551860	1827363	1834226	-	protein_coding
recap/varroa_inf	8	1551638_2468335	1551638	2468335			LOC551983	1985785	1987576	-	protein_coding
recap/varroa_inf	8	1551638_2468335	1551638	2468335			LOC552034	1990395	1992371	-	protein_coding
recap/varroa_inf	8	1551638_2468335	1551638	2468335			LOC552444	1780055	1782522	-	protein_coding
recap/varroa_inf	8	1551638_2468335	1551638	2468335			LOC552550	1947413	1952102	-	protein_coding
recap/varroa_inf	8	1551638_2468335	1551638	2468335			LOC552717	1570579	1572919	-	protein_coding
recap/varroa_inf	8	1551638_2468335	1551638	2468335			LOC724393	2198901	2201194	-	protein_coding
recap/varroa_inf	8	1551638_2468335	1551638	2468335			LOC724437	2203378	2205966	-	protein_coding
recap/varroa_inf	8	1551638_2468335	1551638	2468335			LOC724533	2206218	2207214	-	protein_coding
recap/varroa_inf	8	1551638_2468335	1551638	2468335			LOC725234	1741846	1742562	-	protein_coding
recap/varroa_inf	8	1551638_2468335	1551638	2468335			LOC725633	1974514	1975237	-	protein_coding
recap/varroa_inf	8	1551638_2468335	1551638	2468335			LOC726359	2414719	2419117	-	protein_coding
recap/varroa_inf	8	1551638_2468335	1551638	2468335			LOC726572	1915982	1918390	-	protein_coding
recap/varroa_inf	8	1551638_2468335	1551638	2468335			LOC726872	1633684	1634873	-	protein_coding
recap/varroa_inf	8	1551638_2468335	1551638	2468335			LOC727015	1962706	1963929	-	protein_coding
recap/varroa_inf	8	1551638_2468335	1551638	2468335			LOC727030	1957354	1961021	-	protein_coding
recap/varroa_inf	8	1551638_2468335	1551638	2468335			LOC727647	2260656	2275539	-	protein_coding
recap/varroa_inf	8	1551638_2468335	1551638	2468335			LOC727649	2276044	2279896	-	protein_coding
recap/varroa_inf	8	1551638_2468335	1551638	2468335			Tmem98	2371887	2372938	-	protein_coding
recap/varroa_inf	8	1551638_2468335	1551638	2468335			Twi	2378246	2388002	-	protein_coding
recap/varroa_inf	8	1551638_2468335	1551638	2468335			ATP5G2	2241316	2244128	+	protein_coding
recap/varroa_inf	8	1551638_2468335	1551638	2468335			LOC100576382	2406408	2409642	+	protein_coding
recap/varroa_inf	8	1551638_2468335	1551638	2468335			LOC100576801	1674321	1677744	+	protein_coding
recap/varroa_inf	8	1551638_2468335	1551638	2468335			LOC100576831	1667131	1668741	+	protein_coding
recap/varroa_inf	8	1551638_2468335	1551638	2468335			LOC107964901	1668916	1669933	+	protein_coding
recap/varroa_inf	8	1551638_2468335	1551638	2468335			LOC113218950	1632457	1633178	+	protein_coding
recap/varroa_inf	8	1551638_2468335	1551638	2468335			LOC113218958	1563472	1565310	+	protein_coding
recap/varroa_inf	8	1551638_2468335	1551638	2468335			LOC411693	1607445	1626115	+	protein_coding
recap/varroa_inf	8	1551638_2468335	1551638	2468335			LOC726890	1643566	1645245	+	protein_coding
recap/varroa_inf	8	1551638_2468335	1551638	2468335			LOC726908	1646256	1665644	+	protein_coding
recap/varroa_inf	8	1551638_2468335	1551638	2468335			RpL35	2140482	2142333	+	protein_coding
recap/varroa_inf	8	1551638_2468335	1551638	2468335			LOC100578363	1963787	1970173	+	protein_coding
recap/varroa_inf	8	1551638_2468335	1551638	2468335			LOC107964884	1783423	1799367	+	protein_coding
recap/varroa_inf	8	1551638_2468335	1551638	2468335			LOC107964903	1830865	1832297	+	protein_coding
recap/varroa_inf	8	1551638_2468335	1551638	2468335			LOC113218524	1743910	1745150	+	protein_coding
recap/varroa_inf	8	1551638_2468335	1551638	2468335			LOC409150	2255422	2260813	+	protein_coding
recap/varroa_inf	8	1551638_2468335	1551638	2468335			LOC409165	2280370	2283856	+	protein_coding
recap/varroa_inf	8	1551638_2468335	1551638	2468335			LOC409196	2153796	2160013	+	protein_coding
recap/varroa_inf	8	1551638_2468335	1551638	2468335			LOC409326	1972952	1974405	+	protein_coding
recap/varroa_inf	8	1551638_2468335	1551638	2468335			LOC409370	2169329	2176600	+	protein_coding
recap/varroa_inf	8	1551638_2468335	1551638	2468335			LOC409463	1553097	1561196	+	protein_coding
recap/varroa_inf	8	1551638_2468335	1551638	2468335			LOC409473	1896868	1898123	+	protein_coding
recap/varroa_inf	8	1551638_2468335	1551638	2468335			LOC409565	2003026	2036354	+	protein_coding
recap/varroa_inf	8	1551638_2468335	1551638	2468335			LOC410106	1905834	1909111	+	protein_coding
recap/varroa_inf	8	1551638_2468335	1551638	2468335			LOC410169	1992704	1997634	+	protein_coding
recap/varroa_inf	8	1551638_2468335	1551638	2468335			LOC411698	2289554	2292256	+	protein_coding
recap/varroa_inf	8	1551638_2468335	1551638	2468335			LOC411841	1919065	1936648	+	protein_coding
recap/varroa_inf	8	1551638_2468335	1551638	2468335			LOC411881	2219022	2224075	+	protein_coding
recap/varroa_inf	8	1551638_2468335	1551638	2468335			LOC412027	1813753	1816546	+	protein_coding
recap/varroa_inf	8	1551638_2468335	1551638	2468335			LOC412439	2425396	2458979	+	protein_coding
recap/varroa_inf	8	1551638_2468335	1551638	2468335			LOC412650	1669963	1674384	+	protein_coding
recap/varroa_inf	8	1551638_2468335	1551638	2468335			LOC413252	2366850	2370328	+	protein_coding
recap/varroa_inf	8	1551638_2468335	1551638	2468335			LOC413253	2373853	2377025	+	protein_coding
recap/varroa_inf	8	1551638_2468335	1551638	2468335			LOC413275	2419169	2422106	+	protein_coding
recap/varroa_inf	8	1551638_2468335	1551638	2468335			LOC413293	1961259	1962050	+	protein_coding
recap/varroa_inf	8	1551638_2468335	1551638	2468335			LOC413739	1688557	1707686	+	protein_coding
recap/varroa_inf	8	1551638_2468335	1551638	2468335			LOC413915	1799744	1801638	+	protein_coding
recap/varroa_inf	8	1551638_2468335	1551638	2468335			LOC413919	1732663	1740678	+	protein_coding
recap/varroa_inf	8	1551638_2468335	1551638	2468335			LOC413946	1836224	1884516	+	protein_coding
recap/varroa_inf	8	1551638_2468335	1551638	2468335			LOC551301	2238728	2240862	+	protein_coding
recap/varroa_inf	8	1551638_2468335	1551638	2468335			LOC551422	1635359	1643833	+	protein_coding
recap/varroa_inf	8	1551638_2468335	1551638	2468335			LOC551809	1820686	1826214	+	protein_coding
recap/varroa_inf	8	1551638_2468335	1551638	2468335			LOC551841	1909513	1911629	+	protein_coding
recap/varroa_inf	8	1551638_2468335	1551638	2468335			LOC551866	1912004	1914121	+	protein_coding
recap/varroa_inf	8	1551638_2468335	1551638	2468335			LOC551962	1983984	1986845	+	protein_coding
recap/varroa_inf	8	1551638_2468335	1551638	2468335			LOC552263	1729566	1731772	+	protein_coding
recap/varroa_inf	8	1551638_2468335	1551638	2468335			LOC552528	1952823	1956528	+	protein_coding
recap/varroa_inf	8	1551638_2468335	1551638	2468335			LOC552596	2246610	2249072	+	protein_coding
recap/varroa_inf	8	1551638_2468335	1551638	2468335			LOC552710	1567160	1576485	+	protein_coding
recap/varroa_inf	8	1551638_2468335	1551638	2468335			LOC724519	2227381	2230370	+	protein_coding
recap/varroa_inf	8	1551638_2468335	1551638	2468335			LOC725368	1577116	1578986	+	protein_coding
recap/varroa_inf	8	1551638_2468335	1551638	2468335			LOC725669	1975250	1976504	+	protein_coding
recap/varroa_inf	8	1551638_2468335	1551638	2468335			LOC725764	1988410	1989830	+	protein_coding
recap/varroa_inf	8	1551638_2468335	1551638	2468335			LOC726297	2288090	2288940	+	protein_coding
recap/varroa_inf	8	1551638_2468335	1551638	2468335			LOC726504	1902017	1905929	+	protein_coding
recap/varroa_inf	8	1551638_2468335	1551638	2468335			LOC726871	1718648	1729123	+	protein_coding

## Sheet: SR5_SNPhighLD
SR5 – List of the SNPs in high LD (R2>0.8) with SNPs identified as significant in at least one of our analysis.
In detail you can see the chromosome, name of the SNP identified as significant, its position, its closest locus, its location relative to its closest locus, the name of the SNP in high LD, its position, its closest locus, the 𝑅2 value between these two SNPs, their distance from each other, the group, the phenotype of interest and the analysis in which the focal SNP has been found significant.
chr	rs1	pos1	gene_rs1	gene_pos	rs2	pos2	gene_rs2	r2	dist	group	pheno	analysis
2	2:12025610	12025610	LOC410853	in	2:12025468	12025468	LOC410853	0.94703	142	hybrids	recap	ligustica & carnica/meta
2	2:12025610	12025610	LOC410853	in	2:12025494	12025494	LOC410853	1	116	hybrids	recap	ligustica & carnica/meta
2	2:12025610	12025610	LOC410853	in	2:12025647	12025647	LOC410853	1	37	hybrids	recap	ligustica & carnica/meta
2	2:12025610	12025610	LOC410853	in	2:12025729	12025729	LOC410853	1	119	hybrids	recap	ligustica & carnica/meta
2	2:12025610	12025610	LOC410853	in	2:12025468	12025468	LOC410853	0.848901	142	ligustica & carnica	recap	ligustica & carnica/meta
2	2:12025610	12025610	LOC410853	in	2:12025494	12025494	LOC410853	1	116	ligustica & carnica	recap	ligustica & carnica/meta
2	2:12025610	12025610	LOC410853	in	2:12025647	12025647	LOC410853	1	37	ligustica & carnica	recap	ligustica & carnica/meta
2	2:12025610	12025610	LOC410853	in	2:12025729	12025729	LOC410853	1	119	ligustica & carnica	recap	ligustica & carnica/meta
2	2:12025610	12025610	LOC410853	in	2:12025253	12025253	LOC410853	1	357	mellifera	recap	ligustica & carnica/meta
2	2:12025610	12025610	LOC410853	in	2:12025468	12025468	LOC410853	1	142	mellifera	recap	ligustica & carnica/meta
2	2:12025610	12025610	LOC410853	in	2:12025494	12025494	LOC410853	1	116	mellifera	recap	ligustica & carnica/meta
2	2:12025610	12025610	LOC410853	in	2:12025647	12025647	LOC410853	1	37	mellifera	recap	ligustica & carnica/meta
2	2:12025610	12025610	LOC410853	in	2:12025729	12025729	LOC410853	1	119	mellifera	recap	ligustica & carnica/meta
2	2:12025647	12025647	LOC410853	in	2:12025468	12025468	LOC410853	0.94703	179	hybrids	recap	ligustica & carnica/meta
2	2:12025647	12025647	LOC410853	in	2:12025494	12025494	LOC410853	1	153	hybrids	recap	ligustica & carnica/meta
2	2:12025647	12025647	LOC410853	in	2:12025610	12025610	LOC410853	1	37	hybrids	recap	ligustica & carnica/meta
2	2:12025647	12025647	LOC410853	in	2:12025729	12025729	LOC410853	1	82	hybrids	recap	ligustica & carnica/meta
2	2:12025647	12025647	LOC410853	in	2:12025468	12025468	LOC410853	0.848861	179	ligustica & carnica	recap	ligustica & carnica/meta
2	2:12025647	12025647	LOC410853	in	2:12025494	12025494	LOC410853	1	153	ligustica & carnica	recap	ligustica & carnica/meta
2	2:12025647	12025647	LOC410853	in	2:12025610	12025610	LOC410853	1	37	ligustica & carnica	recap	ligustica & carnica/meta
2	2:12025647	12025647	LOC410853	in	2:12025729	12025729	LOC410853	1	82	ligustica & carnica	recap	ligustica & carnica/meta
2	2:12025647	12025647	LOC410853	in	2:12025253	12025253	LOC410853	1	394	mellifera	recap	ligustica & carnica/meta
2	2:12025647	12025647	LOC410853	in	2:12025468	12025468	LOC410853	1	179	mellifera	recap	ligustica & carnica/meta
2	2:12025647	12025647	LOC410853	in	2:12025494	12025494	LOC410853	1	153	mellifera	recap	ligustica & carnica/meta
2	2:12025647	12025647	LOC410853	in	2:12025610	12025610	LOC410853	1	37	mellifera	recap	ligustica & carnica/meta
2	2:12025647	12025647	LOC410853	in	2:12025729	12025729	LOC410853	1	82	mellifera	recap	ligustica & carnica/meta
5	5:75369	75369	LOC412401	in	5:1223868	1223868	LOC408822	1	1148499	hybrids	varroa_inf	meta
5	5:75369	75369	LOC412401	in	5:1285898	1285898	LOC408822	1	1210529	hybrids	varroa_inf	meta
5	5:75369	75369	LOC412401	in	5:1290577	1290577	LOC408822	1	1215208	hybrids	varroa_inf	meta
5	5:75369	75369	LOC412401	in	5:1290944	1290944	LOC408822	1	1215575	hybrids	varroa_inf	meta
5	5:75369	75369	LOC412401	in	5:1295627	1295627	LOC408822	1	1220258	hybrids	varroa_inf	meta
5	5:75369	75369	LOC412401	in	5:1316994	1316994	LOC408822	1	1241625	hybrids	varroa_inf	meta
5	5:75369	75369	LOC412401	in	5:1379347	1379347	LOC408822	1	1303978	hybrids	varroa_inf	meta
5	5:75369	75369	LOC412401	in	5:1420625	1420625	LOC408822	1	1345256	hybrids	varroa_inf	meta
5	5:75369	75369	LOC412401	in	5:1525017	1525017	LOC408822	1	1449648	hybrids	varroa_inf	meta
5	5:75369	75369	LOC412401	in	5:865635	865635	LOC411919	1	790266	hybrids	varroa_inf	meta
5	5:75369	75369	LOC412401	in	5:922059	922059	LOC411919	1	846690	hybrids	varroa_inf	meta
5	5:75369	75369	LOC412401	in	5:973785	973785	LOC411919	1	898416	hybrids	varroa_inf	meta
5	5:75369	75369	LOC412401	in	5:976598	976598	LOC411919	1	901229	hybrids	varroa_inf	meta
5	5:75369	75369	LOC412401	in	5:143349	143349	LOC412104	1	67980	hybrids	varroa_inf	meta
5	5:75369	75369	LOC412401	in	5:1025180	1025180	LOC550886	1	949811	hybrids	varroa_inf	meta
5	5:75369	75369	LOC412401	in	5:1025236	1025236	LOC550886	1	949867	hybrids	varroa_inf	meta
5	5:75369	75369	LOC412401	in	5:1025934	1025934	LOC550886	1	950565	hybrids	varroa_inf	meta
5	5:75369	75369	LOC412401	in	5:1028279	1028279	LOC550886	1	952910	hybrids	varroa_inf	meta
5	5:75369	75369	LOC412401	in	5:1028289	1028289	LOC550886	1	952920	hybrids	varroa_inf	meta
5	5:75369	75369	LOC412401	in	5:1029295	1029295	LOC550886	1	953926	hybrids	varroa_inf	meta
5	5:75369	75369	LOC412401	in	5:1029566	1029566	LOC550886	1	954197	hybrids	varroa_inf	meta
5	5:75369	75369	LOC412401	in	5:1029888	1029888	LOC550886	1	954519	hybrids	varroa_inf	meta
5	5:75369	75369	LOC412401	in	5:1029922	1029922	LOC550886	1	954553	hybrids	varroa_inf	meta
5	5:75369	75369	LOC412401	in	5:1030087	1030087	LOC550886	1	954718	hybrids	varroa_inf	meta
5	5:75369	75369	LOC412401	in	5:1030227	1030227	LOC550886	1	954858	hybrids	varroa_inf	meta
5	5:75369	75369	LOC412401	in	5:1030308	1030308	LOC550886	1	954939	hybrids	varroa_inf	meta
5	5:75369	75369	LOC412401	in	5:1030478	1030478	LOC550886	1	955109	hybrids	varroa_inf	meta
5	5:75369	75369	LOC412401	in	5:1030543	1030543	LOC550886	1	955174	hybrids	varroa_inf	meta
5	5:75369	75369	LOC412401	in	5:1030652	1030652	LOC550886	1	955283	hybrids	varroa_inf	meta
5	5:75369	75369	LOC412401	in	5:1030862	1030862	LOC550886	1	955493	hybrids	varroa_inf	meta
5	5:75369	75369	LOC412401	in	5:1030869	1030869	LOC550886	1	955500	hybrids	varroa_inf	meta
5	5:75369	75369	LOC412401	in	5:1030949	1030949	LOC550886	1	955580	hybrids	varroa_inf	meta
5	5:75369	75369	LOC412401	in	5:1031060	1031060	LOC550886	1	955691	hybrids	varroa_inf	meta
5	5:75369	75369	LOC412401	in	5:1031259	1031259	LOC550886	1	955890	hybrids	varroa_inf	meta
5	5:75369	75369	LOC412401	in	5:1031547	1031547	LOC550886	1	956178	hybrids	varroa_inf	meta
5	5:75369	75369	LOC412401	in	5:77943	77943	LOC412401	1	2574	hybrids	varroa_inf	meta
12	12:136634	136634	LOC410353	in	12:846598	846598	LOC102656838	1	709964	hybrids	mnr	meta
12	12:136634	136634	LOC410353	in	12:1019125	1019125	LOC551490	1	882491	hybrids	mnr	meta
12	12:136634	136634	LOC410353	in	12:1038342	1038342	LOC551490	1	901708	hybrids	mnr	meta
12	12:136634	136634	LOC410353	in	12:1067489	1067489	LOC551490	1	930855	hybrids	mnr	meta
12	12:136634	136634	LOC410353	in	12:1079410	1079410	LOC551490	1	942776	hybrids	mnr	meta
12	12:136634	136634	LOC410353	in	12:1081168	1081168	LOC551490	1	944534	hybrids	mnr	meta
12	12:136634	136634	LOC410353	in	12:1181683	1181683	LOC551490	1	1045049	hybrids	mnr	meta
12	12:136634	136634	LOC410353	in	12:1167713	1167713	LOC551490; LOC100577487	1	1031079	hybrids	mnr	meta
12	12:136634	136634	LOC410353	in	12:911520	911520	LOC552084	1	774886	hybrids	mnr	meta
12	12:136634	136634	LOC410353	in	12:717230	717230	SIFR	1	580596	hybrids	mnr	meta
12	12:136634	136634	LOC410353	in	12:717507	717507	SIFR	1	580873	hybrids	mnr	meta
12	12:136634	136634	LOC410353	in	12:717547	717547	SIFR	1	580913	hybrids	mnr	meta
12	12:136634	136634	LOC410353	in	12:718141	718141	SIFR	1	581507	hybrids	mnr	meta
12	12:136634	136634	LOC410353	in	12:718699	718699	SIFR	1	582065	hybrids	mnr	meta
12	12:136634	136634	LOC410353	in	12:719715	719715	SIFR	1	583081	hybrids	mnr	meta
12	12:136634	136634	LOC410353	in	12:719929	719929	SIFR	1	583295	hybrids	mnr	meta
12	12:136634	136634	LOC410353	in	12:720730	720730	SIFR	1	584096	hybrids	mnr	meta
12	12:136634	136634	LOC410353	in	12:721006	721006	SIFR	1	584372	hybrids	mnr	meta
12	12:136634	136634	LOC410353	in	12:721592	721592	SIFR	1	584958	hybrids	mnr	meta
12	12:136634	136634	LOC410353	in	12:721604	721604	SIFR	1	584970	hybrids	mnr	meta
12	12:136634	136634	LOC410353	in	12:721611	721611	SIFR	1	584977	hybrids	mnr	meta
12	12:136634	136634	LOC410353	in	12:722078	722078	SIFR	1	585444	hybrids	mnr	meta
12	12:136634	136634	LOC410353	in	12:723761	723761	SIFR	1	587127	hybrids	mnr	meta
12	12:136634	136634	LOC410353	in	12:723835	723835	SIFR	1	587201	hybrids	mnr	meta
12	12:136634	136634	LOC410353	in	12:724170	724170	SIFR	1	587536	hybrids	mnr	meta
12	12:136634	136634	LOC410353	in	12:724219	724219	SIFR	1	587585	hybrids	mnr	meta
12	12:136634	136634	LOC410353	in	12:724240	724240	SIFR	1	587606	hybrids	mnr	meta
12	12:136634	136634	LOC410353	in	12:726485	726485	SIFR	1	589851	hybrids	mnr	meta
12	12:136634	136634	LOC410353	in	12:726839	726839	SIFR	1	590205	hybrids	mnr	meta
12	12:136634	136634	LOC410353	in	12:726854	726854	SIFR	1	590220	hybrids	mnr	meta
12	12:136634	136634	LOC410353	in	12:726987	726987	SIFR	1	590353	hybrids	mnr	meta
12	12:136634	136634	LOC410353	in	12:726999	726999	SIFR	1	590365	hybrids	mnr	meta
12	12:136634	136634	LOC410353	in	12:727029	727029	SIFR	1	590395	hybrids	mnr	meta
12	12:136634	136634	LOC410353	in	12:727177	727177	SIFR	1	590543	hybrids	mnr	meta
12	12:136634	136634	LOC410353	in	12:727357	727357	SIFR	1	590723	hybrids	mnr	meta
12	12:136634	136634	LOC410353	in	12:728703	728703	SIFR	1	592069	hybrids	mnr	meta
12	12:136634	136634	LOC410353	in	12:728743	728743	SIFR	1	592109	hybrids	mnr	meta
12	12:136634	136634	LOC410353	in	12:728745	728745	SIFR	1	592111	hybrids	mnr	meta
12	12:136634	136634	LOC410353	in	12:728781	728781	SIFR	1	592147	hybrids	mnr	meta
12	12:136634	136634	LOC410353	in	12:728889	728889	SIFR	1	592255	hybrids	mnr	meta
12	12:136634	136634	LOC410353	in	12:728895	728895	SIFR	1	592261	hybrids	mnr	meta
12	12:136634	136634	LOC410353	in	12:716446	716446	SIFR; LOC113219165	1	579812	hybrids	mnr	meta
12	12:136634	136634	LOC410353	in	12:716495	716495	SIFR; LOC113219165	1	579861	hybrids	mnr	meta
12	12:136634	136634	LOC410353	in	12:716874	716874	SIFR; LOC113219165	1	580240	hybrids	mnr	meta
12	12:136634	136634	LOC410353	in	12:129330	129330	LOC410353	1	7304	hybrids	mnr	meta
12	12:136634	136634	LOC410353	in	12:129630	129630	LOC410353	1	7004	hybrids	mnr	meta
12	12:136634	136634	LOC410353	in	12:130487	130487	LOC410353	1	6147	hybrids	mnr	meta
12	12:136634	136634	LOC410353	in	12:133005	133005	LOC410353	1	3629	hybrids	mnr	meta
12	12:136634	136634	LOC410353	in	12:133359	133359	LOC410353	1	3275	hybrids	mnr	meta
12	12:136634	136634	LOC410353	in	12:133471	133471	LOC410353	1	3163	hybrids	mnr	meta
12	12:136634	136634	LOC410353	in	12:134620	134620	LOC410353	1	2014	hybrids	mnr	meta
12	12:136634	136634	LOC410353	in	12:137128	137128	LOC410353	1	494	hybrids	mnr	meta
12	12:136634	136634	LOC410353	in	12:137130	137130	LOC410353	1	496	hybrids	mnr	meta
12	12:136634	136634	LOC410353	in	12:145613	145613	LOC410353	1	8979	hybrids	mnr	meta
12	12:136634	136634	LOC410353	in	12:145675	145675	LOC410353	1	9041	hybrids	mnr	meta
12	12:136634	136634	LOC410353	in	12:146016	146016	LOC410353	1	9382	hybrids	mnr	meta
12	12:136634	136634	LOC410353	in	12:151578	151578	LOC410353	1	14944	hybrids	mnr	meta
12	12:136634	136634	LOC410353	in	12:152663	152663	LOC410353	1	16029	hybrids	mnr	meta
12	12:136634	136634	LOC410353	in	12:153332	153332	LOC410353	1	16698	hybrids	mnr	meta
12	12:136634	136634	LOC410353	in	12:153551	153551	LOC410353	1	16917	hybrids	mnr	meta
12	12:136634	136634	LOC410353	in	12:153723	153723	LOC410353	1	17089	hybrids	mnr	meta
12	12:136634	136634	LOC410353	in	12:153951	153951	LOC410353	1	17317	hybrids	mnr	meta
12	12:136634	136634	LOC410353	in	12:154234	154234	LOC410353	1	17600	hybrids	mnr	meta
12	12:136634	136634	LOC410353	in	12:155940	155940	LOC410353	1	19306	hybrids	mnr	meta
12	12:136634	136634	LOC410353	in	12:550155	550155	LOC410353	1	413521	hybrids	mnr	meta
12	12:136634	136634	LOC410353	in	12:569250	569250	LOC410353	1	432616	hybrids	mnr	meta
8	8:1150346	1150346	LOC100576405	in	8:1321947	1321947	LOC100576381; LOC411959	1	171601	ligustica & carnica	mnr	meta
8	8:1150346	1150346	LOC100576405	in	8:985898	985898	LOC100576405; LOC113218948	1	164448	ligustica & carnica	mnr	meta
8	8:1150346	1150346	LOC100576405	in	8:985932	985932	LOC100576405; LOC113218948	1	164414	ligustica & carnica	mnr	meta
8	8:1150346	1150346	LOC100576405	in	8:2408827	2408827	LOC100577452; LOC100576382	1	1258481	ligustica & carnica	mnr	meta
8	8:1150346	1150346	LOC100576405	in	8:3285488	3285488	LOC100578051	1	2135142	ligustica & carnica	mnr	meta
8	8:1150346	1150346	LOC100576405	in	8:3301091	3301091	LOC100578051	1	2150745	ligustica & carnica	mnr	meta
8	8:1150346	1150346	LOC100576405	in	8:3392133	3392133	LOC100578828	1	2241787	ligustica & carnica	mnr	meta
8	8:1150346	1150346	LOC100576405	in	8:1745804	1745804	LOC102653727	1	595458	ligustica & carnica	mnr	meta
8	8:1150346	1150346	LOC100576405	in	8:2682331	2682331	LOC102656154	1	1531985	ligustica & carnica	mnr	meta
8	8:1150346	1150346	LOC100576405	in	8:1795238	1795238	LOC107964884; LOC413914	1	644892	ligustica & carnica	mnr	meta
8	8:1150346	1150346	LOC100576405	in	8:2468977	2468977	LOC113218569	1	1318631	ligustica & carnica	mnr	meta
8	8:1150346	1150346	LOC100576405	in	8:2998881	2998881	LOC113218945; LOC100578337	1	1848535	ligustica & carnica	mnr	meta
8	8:1150346	1150346	LOC100576405	in	8:3005039	3005039	LOC113218945; LOC100578337	1	1854693	ligustica & carnica	mnr	meta
8	8:1150346	1150346	LOC100576405	in	8:3033210	3033210	LOC113218945; LOC100578337	1	1882864	ligustica & carnica	mnr	meta
8	8:1150346	1150346	LOC100576405	in	8:2731341	2731341	LOC408957	1	1580995	ligustica & carnica	mnr	meta
8	8:1150346	1150346	LOC100576405	in	8:2732244	2732244	LOC408957	1	1581898	ligustica & carnica	mnr	meta
8	8:1150346	1150346	LOC100576405	in	8:2734421	2734421	LOC408957	1	1584075	ligustica & carnica	mnr	meta
8	8:1150346	1150346	LOC100576405	in	8:2735123	2735123	LOC408957	1	1584777	ligustica & carnica	mnr	meta
8	8:1150346	1150346	LOC100576405	in	8:2745296	2745296	LOC408957	1	1594950	ligustica & carnica	mnr	meta
8	8:1150346	1150346	LOC100576405	in	8:2745357	2745357	LOC408957	1	1595011	ligustica & carnica	mnr	meta
8	8:1150346	1150346	LOC100576405	in	8:2725214	2725214	LOC408957; LOC113218952	1	1574868	ligustica & carnica	mnr	meta
8	8:1150346	1150346	LOC100576405	in	8:2725480	2725480	LOC408957; LOC113218952	1	1575134	ligustica & carnica	mnr	meta
8	8:1150346	1150346	LOC100576405	in	8:2022096	2022096	LOC409565	1	871750	ligustica & carnica	mnr	meta
8	8:1150346	1150346	LOC100576405	in	8:2022121	2022121	LOC409565	1	871775	ligustica & carnica	mnr	meta
8	8:1150346	1150346	LOC100576405	in	8:2023353	2023353	LOC409565	1	873007	ligustica & carnica	mnr	meta
8	8:1150346	1150346	LOC100576405	in	8:2023471	2023471	LOC409565	1	873125	ligustica & carnica	mnr	meta
8	8:1150346	1150346	LOC100576405	in	8:2030007	2030007	LOC409565	1	879661	ligustica & carnica	mnr	meta
8	8:1150346	1150346	LOC100576405	in	8:2538435	2538435	LOC409616	1	1388089	ligustica & carnica	mnr	meta
8	8:1150346	1150346	LOC100576405	in	8:2539399	2539399	LOC409616	1	1389053	ligustica & carnica	mnr	meta
8	8:1150346	1150346	LOC100576405	in	8:2558072	2558072	LOC409616	1	1407726	ligustica & carnica	mnr	meta
8	8:1150346	1150346	LOC100576405	in	8:2558445	2558445	LOC409616	1	1408099	ligustica & carnica	mnr	meta
8	8:1150346	1150346	LOC100576405	in	8:2566531	2566531	LOC409616	1	1416185	ligustica & carnica	mnr	meta
8	8:1150346	1150346	LOC100576405	in	8:2566703	2566703	LOC409616	1	1416357	ligustica & carnica	mnr	meta
8	8:1150346	1150346	LOC100576405	in	8:2566909	2566909	LOC409616	1	1416563	ligustica & carnica	mnr	meta
8	8:1150346	1150346	LOC100576405	in	8:2566910	2566910	LOC409616	1	1416564	ligustica & carnica	mnr	meta
8	8:1150346	1150346	LOC100576405	in	8:2566929	2566929	LOC409616	1	1416583	ligustica & carnica	mnr	meta
8	8:1150346	1150346	LOC100576405	in	8:2579015	2579015	LOC409616; LOC107964793	1	1428669	ligustica & carnica	mnr	meta
8	8:1150346	1150346	LOC100576405	in	8:750067	750067	LOC409692	1	400279	ligustica & carnica	mnr	meta
8	8:1150346	1150346	LOC100576405	in	8:778512	778512	LOC409692	1	371834	ligustica & carnica	mnr	meta
8	8:1150346	1150346	LOC100576405	in	8:782262	782262	LOC409692	1	368084	ligustica & carnica	mnr	meta
8	8:1150346	1150346	LOC100576405	in	8:784903	784903	LOC409692	1	365443	ligustica & carnica	mnr	meta
8	8:1150346	1150346	LOC100576405	in	8:790426	790426	LOC409692	1	359920	ligustica & carnica	mnr	meta
8	8:1150346	1150346	LOC100576405	in	8:793149	793149	LOC409692	1	357197	ligustica & carnica	mnr	meta
8	8:1150346	1150346	LOC100576405	in	8:798680	798680	LOC409692	1	351666	ligustica & carnica	mnr	meta
8	8:1150346	1150346	LOC100576405	in	8:803844	803844	LOC409692	1	346502	ligustica & carnica	mnr	meta
8	8:1150346	1150346	LOC100576405	in	8:806843	806843	LOC409692	1	343503	ligustica & carnica	mnr	meta
8	8:1150346	1150346	LOC100576405	in	8:806855	806855	LOC409692	1	343491	ligustica & carnica	mnr	meta
8	8:1150346	1150346	LOC100576405	in	8:808358	808358	LOC409692	1	341988	ligustica & carnica	mnr	meta
8	8:1150346	1150346	LOC100576405	in	8:2797545	2797545	LOC410017	1	1647199	ligustica & carnica	mnr	meta
8	8:1150346	1150346	LOC100576405	in	8:2779430	2779430	LOC410018	1	1629084	ligustica & carnica	mnr	meta
8	8:1150346	1150346	LOC100576405	in	8:2791174	2791174	LOC410018	1	1640828	ligustica & carnica	mnr	meta
8	8:1150346	1150346	LOC100576405	in	8:1899403	1899403	LOC410105	1	749057	ligustica & carnica	mnr	meta
8	8:1150346	1150346	LOC100576405	in	8:1907353	1907353	LOC410106	1	757007	ligustica & carnica	mnr	meta
8	8:1150346	1150346	LOC100576405	in	8:853051	853051	LOC411238	1	297295	ligustica & carnica	mnr	meta
8	8:1150346	1150346	LOC100576405	in	8:853207	853207	LOC411238	1	297139	ligustica & carnica	mnr	meta
8	8:1150346	1150346	LOC100576405	in	8:853855	853855	LOC411238	1	296491	ligustica & carnica	mnr	meta
8	8:1150346	1150346	LOC100576405	in	8:856874	856874	LOC411238	1	293472	ligustica & carnica	mnr	meta
8	8:1150346	1150346	LOC100576405	in	8:857084	857084	LOC411238	1	293262	ligustica & carnica	mnr	meta
8	8:1150346	1150346	LOC100576405	in	8:858747	858747	LOC411238	1	291599	ligustica & carnica	mnr	meta
8	8:1150346	1150346	LOC100576405	in	8:864253	864253	LOC411238	1	286093	ligustica & carnica	mnr	meta
8	8:1150346	1150346	LOC100576405	in	8:867279	867279	LOC411238	1	283067	ligustica & carnica	mnr	meta
8	8:1150346	1150346	LOC100576405	in	8:870167	870167	LOC411238	1	280179	ligustica & carnica	mnr	meta
8	8:1150346	1150346	LOC100576405	in	8:877169	877169	LOC411238	1	273177	ligustica & carnica	mnr	meta
8	8:1150346	1150346	LOC100576405	in	8:884051	884051	LOC411238	1	266295	ligustica & carnica	mnr	meta
8	8:1150346	1150346	LOC100576405	in	8:884948	884948	LOC411238	1	265398	ligustica & carnica	mnr	meta
8	8:1150346	1150346	LOC100576405	in	8:885508	885508	LOC411238	1	264838	ligustica & carnica	mnr	meta
8	8:1150346	1150346	LOC100576405	in	8:889232	889232	LOC411238	1	261114	ligustica & carnica	mnr	meta
8	8:1150346	1150346	LOC100576405	in	8:889248	889248	LOC411238	1	261098	ligustica & carnica	mnr	meta
8	8:1150346	1150346	LOC100576405	in	8:893666	893666	LOC411238	1	256680	ligustica & carnica	mnr	meta
8	8:1150346	1150346	LOC100576405	in	8:896738	896738	LOC411238	1	253608	ligustica & carnica	mnr	meta
8	8:1150346	1150346	LOC100576405	in	8:898032	898032	LOC411238	1	252314	ligustica & carnica	mnr	meta
8	8:1150346	1150346	LOC100576405	in	8:905879	905879	LOC411238	1	244467	ligustica & carnica	mnr	meta
8	8:1150346	1150346	LOC100576405	in	8:905887	905887	LOC411238	1	244459	ligustica & carnica	mnr	meta
8	8:1150346	1150346	LOC100576405	in	8:913633	913633	LOC411238	1	236713	ligustica & carnica	mnr	meta
8	8:1150346	1150346	LOC100576405	in	8:916325	916325	LOC411238	1	234021	ligustica & carnica	mnr	meta
8	8:1150346	1150346	LOC100576405	in	8:939719	939719	LOC411238	1	210627	ligustica & carnica	mnr	meta
8	8:1150346	1150346	LOC100576405	in	8:940328	940328	LOC411238	1	210018	ligustica & carnica	mnr	meta
8	8:1150346	1150346	LOC100576405	in	8:940768	940768	LOC411238	1	209578	ligustica & carnica	mnr	meta
8	8:1150346	1150346	LOC100576405	in	8:943901	943901	LOC411238	1	206445	ligustica & carnica	mnr	meta
8	8:1150346	1150346	LOC100576405	in	8:949854	949854	LOC411238	1	200492	ligustica & carnica	mnr	meta
8	8:1150346	1150346	LOC100576405	in	8:951720	951720	LOC411238	1	198626	ligustica & carnica	mnr	meta
8	8:1150346	1150346	LOC100576405	in	8:958550	958550	LOC411238	1	191796	ligustica & carnica	mnr	meta
8	8:1150346	1150346	LOC100576405	in	8:963438	963438	LOC411238	1	186908	ligustica & carnica	mnr	meta
8	8:1150346	1150346	LOC100576405	in	8:969902	969902	LOC411238	1	180444	ligustica & carnica	mnr	meta
8	8:1150346	1150346	LOC100576405	in	8:2765761	2765761	LOC411240	1	1615415	ligustica & carnica	mnr	meta
8	8:1150346	1150346	LOC100576405	in	8:2161419	2161419	LOC411771	1	1011073	ligustica & carnica	mnr	meta
8	8:1150346	1150346	LOC100576405	in	8:2221950	2221950	LOC411881	1	1071604	ligustica & carnica	mnr	meta
8	8:1150346	1150346	LOC100576405	in	8:2447988	2447988	LOC412439	1	1297642	ligustica & carnica	mnr	meta
8	8:1150346	1150346	LOC100576405	in	8:2457481	2457481	LOC412439	1	1307135	ligustica & carnica	mnr	meta
8	8:1150346	1150346	LOC100576405	in	8:3652291	3652291	LOC413183	1	2501945	ligustica & carnica	mnr	meta
8	8:1150346	1150346	LOC100576405	in	8:3656311	3656311	LOC413183	1	2505965	ligustica & carnica	mnr	meta
8	8:1150346	1150346	LOC100576405	in	8:3669160	3669160	LOC413183	1	2518814	ligustica & carnica	mnr	meta
8	8:1150346	1150346	LOC100576405	in	8:3669367	3669367	LOC413183	1	2519021	ligustica & carnica	mnr	meta
8	8:1150346	1150346	LOC100576405	in	8:3669497	3669497	LOC413183	1	2519151	ligustica & carnica	mnr	meta
8	8:1150346	1150346	LOC100576405	in	8:3677784	3677784	LOC413183	1	2527438	ligustica & carnica	mnr	meta
8	8:1150346	1150346	LOC100576405	in	8:3529392	3529392	LOC413185	1	2379046	ligustica & carnica	mnr	meta
8	8:1150346	1150346	LOC100576405	in	8:1733354	1733354	LOC413919	1	583008	ligustica & carnica	mnr	meta
8	8:1150346	1150346	LOC100576405	in	8:1880281	1880281	LOC413946	1	729935	ligustica & carnica	mnr	meta
8	8:1150346	1150346	LOC100576405	in	8:1881406	1881406	LOC413946	1	731060	ligustica & carnica	mnr	meta
8	8:1150346	1150346	LOC100576405	in	8:1641592	1641592	LOC551422	1	491246	ligustica & carnica	mnr	meta
8	8:1150346	1150346	LOC100576405	in	8:1551225	1551225	LOC551807; LOC113218957	1	400879	ligustica & carnica	mnr	meta
8	8:1150346	1150346	LOC100576405	in	8:1540381	1540381	LOC551835	1	390035	ligustica & carnica	mnr	meta
8	8:1150346	1150346	LOC100576405	in	8:2659572	2659572	LOC552358	1	1509226	ligustica & carnica	mnr	meta
8	8:1150346	1150346	LOC100576405	in	8:2668900	2668900	LOC552358	1	1518554	ligustica & carnica	mnr	meta
8	8:1150346	1150346	LOC100576405	in	8:2669252	2669252	LOC552358	1	1518906	ligustica & carnica	mnr	meta
8	8:1150346	1150346	LOC100576405	in	8:1568500	1568500	LOC552710	1	418154	ligustica & carnica	mnr	meta
8	8:1150346	1150346	LOC100576405	in	8:2523874	2523874	LOC724932	1	1373528	ligustica & carnica	mnr	meta
8	8:1150346	1150346	LOC100576405	in	8:2840357	2840357	LOC725331	1	1690011	ligustica & carnica	mnr	meta
8	8:1150346	1150346	LOC100576405	in	8:1494928	1494928	LOC725844; LOC102655292	1	344582	ligustica & carnica	mnr	meta
8	8:1150346	1150346	LOC100576405	in	8:1904352	1904352	LOC726504	1	754006	ligustica & carnica	mnr	meta
8	8:1150346	1150346	LOC100576405	in	8:1720993	1720993	LOC726871	1	570647	ligustica & carnica	mnr	meta
8	8:1150346	1150346	LOC100576405	in	8:1650231	1650231	LOC726908	1	499885	ligustica & carnica	mnr	meta
8	8:1150346	1150346	LOC100576405	in	8:989524	989524	LOC100576405	1	160822	ligustica & carnica	mnr	meta
8	8:1150346	1150346	LOC100576405	in	8:990240	990240	LOC100576405	1	160106	ligustica & carnica	mnr	meta
8	8:1150346	1150346	LOC100576405	in	8:990677	990677	LOC100576405	1	159669	ligustica & carnica	mnr	meta
8	8:1150346	1150346	LOC100576405	in	8:993625	993625	LOC100576405	1	156721	ligustica & carnica	mnr	meta
8	8:1150346	1150346	LOC100576405	in	8:994644	994644	LOC100576405	1	155702	ligustica & carnica	mnr	meta
8	8:1150346	1150346	LOC100576405	in	8:994658	994658	LOC100576405	1	155688	ligustica & carnica	mnr	meta
8	8:1150346	1150346	LOC100576405	in	8:996062	996062	LOC100576405	1	154284	ligustica & carnica	mnr	meta
8	8:1150346	1150346	LOC100576405	in	8:1138108	1138108	LOC100576405	1	12238	ligustica & carnica	mnr	meta
8	8:1150346	1150346	LOC100576405	in	8:1153629	1153629	LOC100576405	1	3283	ligustica & carnica	mnr	meta
8	8:1150346	1150346	LOC100576405	in	8:1159167	1159167	LOC100576405	1	8821	ligustica & carnica	mnr	meta
16	16:1812909	1812909	LOC726935	in	16:5907206	5907206	LOC100576384	1	4094297	hybrids	recap	meta
16	16:1812909	1812909	LOC726935	in	16:5915718	5915718	LOC100576384	1	4102809	hybrids	recap	meta
16	16:1812909	1812909	LOC726935	in	16:5923564	5923564	LOC100576384	1	4110655	hybrids	recap	meta
16	16:1812909	1812909	LOC726935	in	16:1043114	1043114	LOC100576563	1	769795	hybrids	recap	meta
16	16:1812909	1812909	LOC726935	in	16:1669432	1669432	LOC100576709	1	143477	hybrids	recap	meta
16	16:1812909	1812909	LOC726935	in	16:1794150	1794150	LOC100576779	1	18759	hybrids	recap	meta
16	16:1812909	1812909	LOC726935	in	16:4548430	4548430	LOC100577697	1	2735521	hybrids	recap	meta
16	16:1812909	1812909	LOC726935	in	16:4586494	4586494	LOC100577697	1	2773585	hybrids	recap	meta
16	16:1812909	1812909	LOC726935	in	16:5214587	5214587	LOC100577966	1	3401678	hybrids	recap	meta
16	16:1812909	1812909	LOC726935	in	16:4902147	4902147	LOC100578035	1	3089238	hybrids	recap	meta
16	16:1812909	1812909	LOC726935	in	16:1328506	1328506	LOC100578662	1	484403	hybrids	recap	meta
16	16:1812909	1812909	LOC726935	in	16:1404409	1404409	LOC100578662	1	408500	hybrids	recap	meta
16	16:1812909	1812909	LOC726935	in	16:1406343	1406343	LOC100578662	1	406566	hybrids	recap	meta
16	16:1812909	1812909	LOC726935	in	16:1428639	1428639	LOC100578662	1	384270	hybrids	recap	meta
16	16:1812909	1812909	LOC726935	in	16:1445219	1445219	LOC100578662	1	367690	hybrids	recap	meta
16	16:1812909	1812909	LOC726935	in	16:1455711	1455711	LOC100578662	1	357198	hybrids	recap	meta
16	16:1812909	1812909	LOC726935	in	16:5177571	5177571	LOC100578793; LOC726021	1	3364662	hybrids	recap	meta
16	16:1812909	1812909	LOC726935	in	16:5185012	5185012	LOC100578793; LOC726021	1	3372103	hybrids	recap	meta
16	16:1812909	1812909	LOC726935	in	16:3357221	3357221	LOC102656349	1	1544312	hybrids	recap	meta
16	16:1812909	1812909	LOC726935	in	16:3380475	3380475	LOC102656349	1	1567566	hybrids	recap	meta
16	16:1812909	1812909	LOC726935	in	16:3428928	3428928	LOC102656349	1	1616019	hybrids	recap	meta
16	16:1812909	1812909	LOC726935	in	16:3478223	3478223	LOC102656349	1	1665314	hybrids	recap	meta
16	16:1812909	1812909	LOC726935	in	16:3485096	3485096	LOC102656349	1	1672187	hybrids	recap	meta
16	16:1812909	1812909	LOC726935	in	16:3457164	3457164	LOC102656349; LOC102656112	1	1644255	hybrids	recap	meta
16	16:1812909	1812909	LOC726935	in	16:3432126	3432126	LOC102656349; LOC102656229	1	1619217	hybrids	recap	meta
16	16:1812909	1812909	LOC726935	in	16:3432209	3432209	LOC102656349; LOC102656229	1	1619300	hybrids	recap	meta
16	16:1812909	1812909	LOC726935	in	16:3399084	3399084	LOC102656349; LOC102656308	1	1586175	hybrids	recap	meta
16	16:1812909	1812909	LOC726935	in	16:3557040	3557040	LOC102656349; LOC410643	1	1744131	hybrids	recap	meta
16	16:1812909	1812909	LOC726935	in	16:1523860	1523860	LOC107965656	1	289049	hybrids	recap	meta
16	16:1812909	1812909	LOC726935	in	16:3013976	3013976	LOC107965692	1	1201067	hybrids	recap	meta
16	16:1812909	1812909	LOC726935	in	16:76271	76271	LOC107965756	1	1736638	hybrids	recap	meta
16	16:1812909	1812909	LOC726935	in	16:86355	86355	LOC107965756	1	1726554	hybrids	recap	meta
16	16:1812909	1812909	LOC726935	in	16:184584	184584	LOC107965756	1	1628325	hybrids	recap	meta
16	16:1812909	1812909	LOC726935	in	16:253476	253476	LOC107965756	1	1559433	hybrids	recap	meta
16	16:1812909	1812909	LOC726935	in	16:295712	295712	LOC107965756	1	1517197	hybrids	recap	meta
16	16:1812909	1812909	LOC726935	in	16:1577756	1577756	LOC113219295	1	235153	hybrids	recap	meta
16	16:1812909	1812909	LOC726935	in	16:2740867	2740867	LOC408556	1	927958	hybrids	recap	meta
16	16:1812909	1812909	LOC726935	in	16:842838	842838	LOC409228	1	970071	hybrids	recap	meta
16	16:1812909	1812909	LOC726935	in	16:857353	857353	LOC409228	1	955556	hybrids	recap	meta
16	16:1812909	1812909	LOC726935	in	16:1268003	1268003	LOC409424	1	544906	hybrids	recap	meta
16	16:1812909	1812909	LOC726935	in	16:2843298	2843298	LOC409487	1	1030389	hybrids	recap	meta
16	16:1812909	1812909	LOC726935	in	16:3157109	3157109	LOC409514	1	1344200	hybrids	recap	meta
16	16:1812909	1812909	LOC726935	in	16:3162125	3162125	LOC409514	1	1349216	hybrids	recap	meta
16	16:1812909	1812909	LOC726935	in	16:1189932	1189932	LOC409604	1	622977	hybrids	recap	meta
16	16:1812909	1812909	LOC726935	in	16:4982486	4982486	LOC409655	1	3169577	hybrids	recap	meta
16	16:1812909	1812909	LOC726935	in	16:5022933	5022933	LOC409655	1	3210024	hybrids	recap	meta
16	16:1812909	1812909	LOC726935	in	16:5072490	5072490	LOC409655	1	3259581	hybrids	recap	meta
16	16:1812909	1812909	LOC726935	in	16:1240782	1240782	LOC409953	1	572127	hybrids	recap	meta
16	16:1812909	1812909	LOC726935	in	16:7099947	7099947	LOC410637	1	5287038	hybrids	recap	meta
16	16:1812909	1812909	LOC726935	in	16:7106012	7106012	LOC410637	1	5293103	hybrids	recap	meta
16	16:1812909	1812909	LOC726935	in	16:7124147	7124147	LOC410637	1	5311238	hybrids	recap	meta
16	16:1812909	1812909	LOC726935	in	16:3311192	3311192	LOC410642	1	1498283	hybrids	recap	meta
16	16:1812909	1812909	LOC726935	in	16:3311899	3311899	LOC410642	1	1498990	hybrids	recap	meta
16	16:1812909	1812909	LOC726935	in	16:4450363	4450363	LOC410648	1	2637454	hybrids	recap	meta
16	16:1812909	1812909	LOC726935	in	16:4450365	4450365	LOC410648	1	2637456	hybrids	recap	meta
16	16:1812909	1812909	LOC726935	in	16:4655504	4655504	LOC410649	1	2842595	hybrids	recap	meta
16	16:1812909	1812909	LOC726935	in	16:4659615	4659615	LOC410649	1	2846706	hybrids	recap	meta
16	16:1812909	1812909	LOC726935	in	16:4683911	4683911	LOC410649	1	2871002	hybrids	recap	meta
16	16:1812909	1812909	LOC726935	in	16:4696080	4696080	LOC410649	1	2883171	hybrids	recap	meta
16	16:1812909	1812909	LOC726935	in	16:4718843	4718843	LOC410649	1	2905934	hybrids	recap	meta
16	16:1812909	1812909	LOC726935	in	16:4723600	4723600	LOC410649; LOC102655619	1	2910691	hybrids	recap	meta
16	16:1812909	1812909	LOC726935	in	16:4763618	4763618	LOC410649; LOC102656015	1	2950709	hybrids	recap	meta
16	16:1812909	1812909	LOC726935	in	16:4796155	4796155	LOC410649; LOC102656292	1	2983246	hybrids	recap	meta
16	16:1812909	1812909	LOC726935	in	16:6082211	6082211	LOC410655	1	4269302	hybrids	recap	meta
16	16:1812909	1812909	LOC726935	in	16:6105975	6105975	LOC410655	1	4293066	hybrids	recap	meta
16	16:1812909	1812909	LOC726935	in	16:6113094	6113094	LOC410655	1	4300185	hybrids	recap	meta
16	16:1812909	1812909	LOC726935	in	16:6152975	6152975	LOC410655	1	4340066	hybrids	recap	meta
16	16:1812909	1812909	LOC726935	in	16:6205131	6205131	LOC410655	1	4392222	hybrids	recap	meta
16	16:1812909	1812909	LOC726935	in	16:6211584	6211584	LOC410655	1	4398675	hybrids	recap	meta
16	16:1812909	1812909	LOC726935	in	16:6340370	6340370	LOC410657	1	4527461	hybrids	recap	meta
16	16:1812909	1812909	LOC726935	in	16:3179635	3179635	LOC412084	1	1366726	hybrids	recap	meta
16	16:1812909	1812909	LOC726935	in	16:1511145	1511145	LOC412379	1	301764	hybrids	recap	meta
16	16:1812909	1812909	LOC726935	in	16:614744	614744	LOC412739	1	1198165	hybrids	recap	meta
16	16:1812909	1812909	LOC726935	in	16:640293	640293	LOC412739	1	1172616	hybrids	recap	meta
16	16:1812909	1812909	LOC726935	in	16:642082	642082	LOC412739	1	1170827	hybrids	recap	meta
16	16:1812909	1812909	LOC726935	in	16:1929330	1929330	LOC413385	1	116421	hybrids	recap	meta
16	16:1812909	1812909	LOC726935	in	16:1946448	1946448	LOC413385	1	133539	hybrids	recap	meta
16	16:1812909	1812909	LOC726935	in	16:6260940	6260940	LOC413409	1	4448031	hybrids	recap	meta
16	16:1812909	1812909	LOC726935	in	16:7141217	7141217	LOC413614	1	5328308	hybrids	recap	meta
16	16:1812909	1812909	LOC726935	in	16:2616740	2616740	LOC413789	1	803831	hybrids	recap	meta
16	16:1812909	1812909	LOC726935	in	16:813266	813266	LOC413892	1	999643	hybrids	recap	meta
16	16:1812909	1812909	LOC726935	in	16:5294625	5294625	LOC550708	1	3481716	hybrids	recap	meta
16	16:1812909	1812909	LOC726935	in	16:5319667	5319667	LOC550708	1	3506758	hybrids	recap	meta
16	16:1812909	1812909	LOC726935	in	16:5365368	5365368	LOC550708	1	3552459	hybrids	recap	meta
16	16:1812909	1812909	LOC726935	in	16:5366831	5366831	LOC550708	1	3553922	hybrids	recap	meta
16	16:1812909	1812909	LOC726935	in	16:5397948	5397948	LOC550708	1	3585039	hybrids	recap	meta
16	16:1812909	1812909	LOC726935	in	16:5406963	5406963	LOC550708	1	3594054	hybrids	recap	meta
16	16:1812909	1812909	LOC726935	in	16:5494878	5494878	LOC550708	1	3681969	hybrids	recap	meta
16	16:1812909	1812909	LOC726935	in	16:5495121	5495121	LOC550708	1	3682212	hybrids	recap	meta
16	16:1812909	1812909	LOC726935	in	16:5495557	5495557	LOC550708	1	3682648	hybrids	recap	meta
16	16:1812909	1812909	LOC726935	in	16:5504783	5504783	LOC550708	1	3691874	hybrids	recap	meta
16	16:1812909	1812909	LOC726935	in	16:5507358	5507358	LOC550708	1	3694449	hybrids	recap	meta
16	16:1812909	1812909	LOC726935	in	16:5525874	5525874	LOC550708	1	3712965	hybrids	recap	meta
16	16:1812909	1812909	LOC726935	in	16:5543637	5543637	LOC550708	1	3730728	hybrids	recap	meta
16	16:1812909	1812909	LOC726935	in	16:5556466	5556466	LOC550708	1	3743557	hybrids	recap	meta
16	16:1812909	1812909	LOC726935	in	16:5565627	5565627	LOC550708	1	3752718	hybrids	recap	meta
16	16:1812909	1812909	LOC726935	in	16:5565694	5565694	LOC550708	1	3752785	hybrids	recap	meta
16	16:1812909	1812909	LOC726935	in	16:5586201	5586201	LOC550708	1	3773292	hybrids	recap	meta
16	16:1812909	1812909	LOC726935	in	16:5616898	5616898	LOC550708	1	3803989	hybrids	recap	meta
16	16:1812909	1812909	LOC726935	in	16:5636752	5636752	LOC550708	1	3823843	hybrids	recap	meta
16	16:1812909	1812909	LOC726935	in	16:5689247	5689247	LOC550708	1	3876338	hybrids	recap	meta
16	16:1812909	1812909	LOC726935	in	16:5734915	5734915	LOC550708	1	3922006	hybrids	recap	meta
16	16:1812909	1812909	LOC726935	in	16:5735214	5735214	LOC550708	1	3922305	hybrids	recap	meta
16	16:1812909	1812909	LOC726935	in	16:5812365	5812365	LOC550708	1	3999456	hybrids	recap	meta
16	16:1812909	1812909	LOC726935	in	16:5828615	5828615	LOC550708	1	4015706	hybrids	recap	meta
16	16:1812909	1812909	LOC726935	in	16:5462519	5462519	LOC550708; LOC102654662	1	3649610	hybrids	recap	meta
16	16:1812909	1812909	LOC726935	in	16:5335594	5335594	LOC550708; LOC107965683	1	3522685	hybrids	recap	meta
16	16:1812909	1812909	LOC726935	in	16:2001639	2001639	LOC551080	1	188730	hybrids	recap	meta
16	16:1812909	1812909	LOC726935	in	16:4888893	4888893	LOC551436	1	3075984	hybrids	recap	meta
16	16:1812909	1812909	LOC726935	in	16:4614266	4614266	LOC551799	1	2801357	hybrids	recap	meta
16	16:1812909	1812909	LOC726935	in	16:4625180	4625180	LOC551799	1	2812271	hybrids	recap	meta
16	16:1812909	1812909	LOC726935	in	16:2850119	2850119	LOC552100	1	1037210	hybrids	recap	meta
16	16:1812909	1812909	LOC726935	in	16:2864961	2864961	LOC552100	1	1052052	hybrids	recap	meta
16	16:1812909	1812909	LOC726935	in	16:1635535	1635535	LOC552328	1	177374	hybrids	recap	meta
16	16:1812909	1812909	LOC726935	in	16:2090825	2090825	LOC724468	1	277916	hybrids	recap	meta
16	16:1812909	1812909	LOC726935	in	16:2114127	2114127	LOC724468	1	301218	hybrids	recap	meta
16	16:1812909	1812909	LOC726935	in	16:2121442	2121442	LOC724468	1	308533	hybrids	recap	meta
16	16:1812909	1812909	LOC726935	in	16:2160265	2160265	LOC724468	1	347356	hybrids	recap	meta
16	16:1812909	1812909	LOC726935	in	16:2177644	2177644	LOC724468	1	364735	hybrids	recap	meta
16	16:1812909	1812909	LOC726935	in	16:2177936	2177936	LOC724468	1	365027	hybrids	recap	meta
16	16:1812909	1812909	LOC726935	in	16:2179557	2179557	LOC724468	1	366648	hybrids	recap	meta
16	16:1812909	1812909	LOC726935	in	16:2195717	2195717	LOC724468	1	382808	hybrids	recap	meta
16	16:1812909	1812909	LOC726935	in	16:2195884	2195884	LOC724468	1	382975	hybrids	recap	meta
16	16:1812909	1812909	LOC726935	in	16:2197423	2197423	LOC724468	1	384514	hybrids	recap	meta
16	16:1812909	1812909	LOC726935	in	16:2199393	2199393	LOC724468	1	386484	hybrids	recap	meta
16	16:1812909	1812909	LOC726935	in	16:2221159	2221159	LOC724468	1	408250	hybrids	recap	meta
16	16:1812909	1812909	LOC726935	in	16:2221212	2221212	LOC724468	1	408303	hybrids	recap	meta
16	16:1812909	1812909	LOC726935	in	16:2226133	2226133	LOC724468; LOC107965676	1	413224	hybrids	recap	meta
16	16:1812909	1812909	LOC726935	in	16:6965606	6965606	LOC725204	1	5152697	hybrids	recap	meta
16	16:1812909	1812909	LOC726935	in	16:6973253	6973253	LOC725204	1	5160344	hybrids	recap	meta
16	16:1812909	1812909	LOC726935	in	16:7152044	7152044	LOC725587	1	5339135	hybrids	recap	meta
16	16:1812909	1812909	LOC726935	in	16:3089688	3089688	LOC725928	1	1276779	hybrids	recap	meta
16	16:1812909	1812909	LOC726935	in	16:3107639	3107639	LOC725928; LOC551165	1	1294730	hybrids	recap	meta
16	16:1812909	1812909	LOC726935	in	16:5187715	5187715	LOC726021	1	3374806	hybrids	recap	meta
16	16:1812909	1812909	LOC726935	in	16:934247	934247	LOC726424; LOC107965660	1	878662	hybrids	recap	meta
16	16:1812909	1812909	LOC726935	in	16:958926	958926	LOC726424; LOC107965660	1	853983	hybrids	recap	meta
16	16:1812909	1812909	LOC726935	in	16:965542	965542	LOC726424; LOC107965660	1	847367	hybrids	recap	meta
16	16:1812909	1812909	LOC726935	in	16:965558	965558	LOC726424; LOC107965660	1	847351	hybrids	recap	meta
16	16:1812909	1812909	LOC726935	in	16:1470033	1470033	LOC726888	1	342876	hybrids	recap	meta
16	16:1812909	1812909	LOC726935	in	16:3730540	3730540	Ubx	1	1917631	hybrids	recap	meta
16	16:1812909	1812909	LOC726935	in	16:3734468	3734468	Ubx	1	1921559	hybrids	recap	meta
16	16:1812909	1812909	LOC726935	in	16:3735006	3735006	Ubx	1	1922097	hybrids	recap	meta
16	16:1812909	1812909	LOC726935	in	16:1820681	1820681	LOC726935	1	7772	hybrids	recap	meta
16	16:1812909	1812909	LOC726935	in	16:1690092	1690092	LOC100576709	0.852217	122817	mellifera	recap	meta
16	16:1812909	1812909	LOC726935	in	16:1768293	1768293	Syt20	1	44616	mellifera	recap	meta
16	16:1812909	1812909	LOC726935	in	16:1820681	1820681	LOC726935	0.869942	7772	mellifera	recap	meta
5	5:2008472	2008472	LOC102655600; LOC724450	upstream; downstream	5:11372468	11372468	LOC100576817	1	9363996	mellifera	mnr	meta
5	5:2008472	2008472	LOC102655600; LOC724450	upstream; downstream	5:4905035	4905035	LOC409782	1	2896563	mellifera	mnr	meta
15	15:2081876	2081876	LOC413200	downstream	15:2185600	2185600	LOC727223	1	103724	mellifera	recap	meta
15	15:2081876	2081876	LOC413200	downstream	15:2185633	2185633	LOC727223	1	103757	mellifera	recap	meta
8	8:2468335	2468335	LOC113218569	in	8:9696277	9696277	Ecr	1	7227942	hybrids	varroa_inf	meta
8	8:2468335	2468335	LOC113218569	in	8:3543366	3543366	LOC100576096	1	1075031	hybrids	varroa_inf	meta
8	8:2468335	2468335	LOC113218569	in	8:3543749	3543749	LOC100576096	1	1075414	hybrids	varroa_inf	meta
8	8:2468335	2468335	LOC113218569	in	8:3544029	3544029	LOC100576096	1	1075694	hybrids	varroa_inf	meta
8	8:2468335	2468335	LOC113218569	in	8:3546443	3546443	LOC100576096	1	1078108	hybrids	varroa_inf	meta
8	8:2468335	2468335	LOC113218569	in	8:989524	989524	LOC100576405	1	1478811	hybrids	varroa_inf	meta
8	8:2468335	2468335	LOC113218569	in	8:1098055	1098055	LOC100576405	1	1370280	hybrids	varroa_inf	meta
8	8:2468335	2468335	LOC113218569	in	8:1020300	1020300	LOC100576405; LOC102656347	1	1448035	hybrids	varroa_inf	meta
8	8:2468335	2468335	LOC113218569	in	8:1031181	1031181	LOC100576405; LOC113218946	1	1437154	hybrids	varroa_inf	meta
8	8:2468335	2468335	LOC113218569	in	8:4341884	4341884	LOC100576471	1	1873549	hybrids	varroa_inf	meta
8	8:2468335	2468335	LOC113218569	in	8:4361670	4361670	LOC100576471	1	1893335	hybrids	varroa_inf	meta
8	8:2468335	2468335	LOC113218569	in	8:1668287	1668287	LOC100576831	1	800048	hybrids	varroa_inf	meta
8	8:2468335	2468335	LOC113218569	in	8:4076187	4076187	LOC100576912	1	1607852	hybrids	varroa_inf	meta
8	8:2468335	2468335	LOC113218569	in	8:10826252	10826252	LOC100577283	1	8357917	hybrids	varroa_inf	meta
8	8:2468335	2468335	LOC113218569	in	8:10891530	10891530	LOC100577283	1	8423195	hybrids	varroa_inf	meta
8	8:2468335	2468335	LOC113218569	in	8:10909767	10909767	LOC100577283	1	8441432	hybrids	varroa_inf	meta
8	8:2468335	2468335	LOC113218569	in	8:10940618	10940618	LOC100577283	1	8472283	hybrids	varroa_inf	meta
8	8:2468335	2468335	LOC113218569	in	8:7996382	7996382	LOC100577332	1	5528047	hybrids	varroa_inf	meta
8	8:2468335	2468335	LOC113218569	in	8:8006854	8006854	LOC100577332	1	5538519	hybrids	varroa_inf	meta
8	8:2468335	2468335	LOC113218569	in	8:8008098	8008098	LOC100577332	1	5539763	hybrids	varroa_inf	meta
8	8:2468335	2468335	LOC113218569	in	8:6529654	6529654	LOC100577746	1	4061319	hybrids	varroa_inf	meta
8	8:2468335	2468335	LOC113218569	in	8:3278204	3278204	LOC100578051	1	809869	hybrids	varroa_inf	meta
8	8:2468335	2468335	LOC113218569	in	8:3278226	3278226	LOC100578051	1	809891	hybrids	varroa_inf	meta
8	8:2468335	2468335	LOC113218569	in	8:3279685	3279685	LOC100578051	1	811350	hybrids	varroa_inf	meta
8	8:2468335	2468335	LOC113218569	in	8:3280066	3280066	LOC100578051	1	811731	hybrids	varroa_inf	meta
8	8:2468335	2468335	LOC113218569	in	8:3280118	3280118	LOC100578051	1	811783	hybrids	varroa_inf	meta
8	8:2468335	2468335	LOC113218569	in	8:3280847	3280847	LOC100578051	1	812512	hybrids	varroa_inf	meta
8	8:2468335	2468335	LOC113218569	in	8:3281768	3281768	LOC100578051	1	813433	hybrids	varroa_inf	meta
8	8:2468335	2468335	LOC113218569	in	8:3281959	3281959	LOC100578051	1	813624	hybrids	varroa_inf	meta
8	8:2468335	2468335	LOC113218569	in	8:3285963	3285963	LOC100578051	1	817628	hybrids	varroa_inf	meta
8	8:2468335	2468335	LOC113218569	in	8:3286945	3286945	LOC100578051	1	818610	hybrids	varroa_inf	meta
8	8:2468335	2468335	LOC113218569	in	8:3288673	3288673	LOC100578051	1	820338	hybrids	varroa_inf	meta
8	8:2468335	2468335	LOC113218569	in	8:3289585	3289585	LOC100578051	1	821250	hybrids	varroa_inf	meta
8	8:2468335	2468335	LOC113218569	in	8:3289606	3289606	LOC100578051	1	821271	hybrids	varroa_inf	meta
8	8:2468335	2468335	LOC113218569	in	8:3290291	3290291	LOC100578051	1	821956	hybrids	varroa_inf	meta
8	8:2468335	2468335	LOC113218569	in	8:3290705	3290705	LOC100578051	1	822370	hybrids	varroa_inf	meta
8	8:2468335	2468335	LOC113218569	in	8:3290857	3290857	LOC100578051	1	822522	hybrids	varroa_inf	meta
8	8:2468335	2468335	LOC113218569	in	8:3291011	3291011	LOC100578051	1	822676	hybrids	varroa_inf	meta
8	8:2468335	2468335	LOC113218569	in	8:3291101	3291101	LOC100578051	1	822766	hybrids	varroa_inf	meta
8	8:2468335	2468335	LOC113218569	in	8:3291641	3291641	LOC100578051	1	823306	hybrids	varroa_inf	meta
8	8:2468335	2468335	LOC113218569	in	8:3291665	3291665	LOC100578051	1	823330	hybrids	varroa_inf	meta
8	8:2468335	2468335	LOC113218569	in	8:3292507	3292507	LOC100578051	1	824172	hybrids	varroa_inf	meta
8	8:2468335	2468335	LOC113218569	in	8:3299020	3299020	LOC100578051	1	830685	hybrids	varroa_inf	meta
8	8:2468335	2468335	LOC113218569	in	8:3299814	3299814	LOC100578051	1	831479	hybrids	varroa_inf	meta
8	8:2468335	2468335	LOC113218569	in	8:3303865	3303865	LOC100578051	1	835530	hybrids	varroa_inf	meta
8	8:2468335	2468335	LOC113218569	in	8:3304439	3304439	LOC100578051	1	836104	hybrids	varroa_inf	meta
8	8:2468335	2468335	LOC113218569	in	8:3304509	3304509	LOC100578051	1	836174	hybrids	varroa_inf	meta
8	8:2468335	2468335	LOC113218569	in	8:3307165	3307165	LOC100578051	1	838830	hybrids	varroa_inf	meta
8	8:2468335	2468335	LOC113218569	in	8:3307182	3307182	LOC100578051	1	838847	hybrids	varroa_inf	meta
8	8:2468335	2468335	LOC113218569	in	8:3309196	3309196	LOC100578051	1	840861	hybrids	varroa_inf	meta
8	8:2468335	2468335	LOC113218569	in	8:3310716	3310716	LOC100578051	1	842381	hybrids	varroa_inf	meta
8	8:2468335	2468335	LOC113218569	in	8:3310896	3310896	LOC100578051	1	842561	hybrids	varroa_inf	meta
8	8:2468335	2468335	LOC113218569	in	8:1965395	1965395	LOC100578363	1	502940	hybrids	varroa_inf	meta
8	8:2468335	2468335	LOC113218569	in	8:3324865	3324865	LOC100578698	1	856530	hybrids	varroa_inf	meta
8	8:2468335	2468335	LOC113218569	in	8:3324962	3324962	LOC100578698	1	856627	hybrids	varroa_inf	meta
8	8:2468335	2468335	LOC113218569	in	8:3325604	3325604	LOC100578698	1	857269	hybrids	varroa_inf	meta
8	8:2468335	2468335	LOC113218569	in	8:3326083	3326083	LOC100578698	1	857748	hybrids	varroa_inf	meta
8	8:2468335	2468335	LOC113218569	in	8:3326134	3326134	LOC100578698	1	857799	hybrids	varroa_inf	meta
8	8:2468335	2468335	LOC113218569	in	8:3327356	3327356	LOC100578698	1	859021	hybrids	varroa_inf	meta
8	8:2468335	2468335	LOC113218569	in	8:3327504	3327504	LOC100578698	1	859169	hybrids	varroa_inf	meta
8	8:2468335	2468335	LOC113218569	in	8:3384226	3384226	LOC100578828	1	915891	hybrids	varroa_inf	meta
8	8:2468335	2468335	LOC113218569	in	8:3384265	3384265	LOC100578828	1	915930	hybrids	varroa_inf	meta
8	8:2468335	2468335	LOC113218569	in	8:3384286	3384286	LOC100578828	1	915951	hybrids	varroa_inf	meta
8	8:2468335	2468335	LOC113218569	in	8:3384847	3384847	LOC100578828	1	916512	hybrids	varroa_inf	meta
8	8:2468335	2468335	LOC113218569	in	8:3386751	3386751	LOC100578828	1	918416	hybrids	varroa_inf	meta
8	8:2468335	2468335	LOC113218569	in	8:3389261	3389261	LOC100578828	1	920926	hybrids	varroa_inf	meta
8	8:2468335	2468335	LOC113218569	in	8:3389684	3389684	LOC100578828	1	921349	hybrids	varroa_inf	meta
8	8:2468335	2468335	LOC113218569	in	8:3389795	3389795	LOC100578828	1	921460	hybrids	varroa_inf	meta
8	8:2468335	2468335	LOC113218569	in	8:3392945	3392945	LOC100578828	1	924610	hybrids	varroa_inf	meta
8	8:2468335	2468335	LOC113218569	in	8:3393002	3393002	LOC100578828	1	924667	hybrids	varroa_inf	meta
8	8:2468335	2468335	LOC113218569	in	8:3394065	3394065	LOC100578828	1	925730	hybrids	varroa_inf	meta
8	8:2468335	2468335	LOC113218569	in	8:3395489	3395489	LOC100578828	1	927154	hybrids	varroa_inf	meta
8	8:2468335	2468335	LOC113218569	in	8:3398621	3398621	LOC100578828	1	930286	hybrids	varroa_inf	meta
8	8:2468335	2468335	LOC113218569	in	8:3400362	3400362	LOC100578828	1	932027	hybrids	varroa_inf	meta
8	8:2468335	2468335	LOC113218569	in	8:3401004	3401004	LOC100578828	1	932669	hybrids	varroa_inf	meta
8	8:2468335	2468335	LOC113218569	in	8:3401052	3401052	LOC100578828	1	932717	hybrids	varroa_inf	meta
8	8:2468335	2468335	LOC113218569	in	8:3401171	3401171	LOC100578828	1	932836	hybrids	varroa_inf	meta
8	8:2468335	2468335	LOC113218569	in	8:3401200	3401200	LOC100578828	1	932865	hybrids	varroa_inf	meta
8	8:2468335	2468335	LOC113218569	in	8:3401757	3401757	LOC100578828	1	933422	hybrids	varroa_inf	meta
8	8:2468335	2468335	LOC113218569	in	8:2119572	2119572	LOC102654371	1	348763	hybrids	varroa_inf	meta
8	8:2468335	2468335	LOC113218569	in	8:10478838	10478838	LOC102655072	1	8010503	hybrids	varroa_inf	meta
8	8:2468335	2468335	LOC113218569	in	8:2676733	2676733	LOC102656154	1	208398	hybrids	varroa_inf	meta
8	8:2468335	2468335	LOC113218569	in	8:11280518	11280518	LOC107964791	1	8812183	hybrids	varroa_inf	meta
8	8:2468335	2468335	LOC113218569	in	8:3643984	3643984	LOC107964864	1	1175649	hybrids	varroa_inf	meta
8	8:2468335	2468335	LOC113218569	in	8:3033444	3033444	LOC113218945; LOC100578337	1	565109	hybrids	varroa_inf	meta
8	8:2468335	2468335	LOC113218569	in	8:3134454	3134454	LOC113218945; LOC408958	1	666119	hybrids	varroa_inf	meta
8	8:2468335	2468335	LOC113218569	in	8:3139521	3139521	LOC113218945; LOC408958	1	671186	hybrids	varroa_inf	meta
8	8:2468335	2468335	LOC113218569	in	8:3140667	3140667	LOC113218945; LOC408958	1	672332	hybrids	varroa_inf	meta
8	8:2468335	2468335	LOC113218569	in	8:3156440	3156440	LOC113218945; LOC408958	1	688105	hybrids	varroa_inf	meta
8	8:2468335	2468335	LOC113218569	in	8:3158124	3158124	LOC113218945; LOC408958	1	689789	hybrids	varroa_inf	meta
8	8:2468335	2468335	LOC113218569	in	8:3166011	3166011	LOC113218945; LOC408958	1	697676	hybrids	varroa_inf	meta
8	8:2468335	2468335	LOC113218569	in	8:3201715	3201715	LOC408958	1	733380	hybrids	varroa_inf	meta
8	8:2468335	2468335	LOC113218569	in	8:3203211	3203211	LOC408958	1	734876	hybrids	varroa_inf	meta
8	8:2468335	2468335	LOC113218569	in	8:3204015	3204015	LOC408958	1	735680	hybrids	varroa_inf	meta
8	8:2468335	2468335	LOC113218569	in	8:3206447	3206447	LOC408958	1	738112	hybrids	varroa_inf	meta
8	8:2468335	2468335	LOC113218569	in	8:3208394	3208394	LOC408958	1	740059	hybrids	varroa_inf	meta
8	8:2468335	2468335	LOC113218569	in	8:3208441	3208441	LOC408958	1	740106	hybrids	varroa_inf	meta
8	8:2468335	2468335	LOC113218569	in	8:3208955	3208955	LOC408958	1	740620	hybrids	varroa_inf	meta
8	8:2468335	2468335	LOC113218569	in	8:3209106	3209106	LOC408958	1	740771	hybrids	varroa_inf	meta
8	8:2468335	2468335	LOC113218569	in	8:3210618	3210618	LOC408958	1	742283	hybrids	varroa_inf	meta
8	8:2468335	2468335	LOC113218569	in	8:3213764	3213764	LOC408958	1	745429	hybrids	varroa_inf	meta
8	8:2468335	2468335	LOC113218569	in	8:3213959	3213959	LOC408958	1	745624	hybrids	varroa_inf	meta
8	8:2468335	2468335	LOC113218569	in	8:3214424	3214424	LOC408958	1	746089	hybrids	varroa_inf	meta
8	8:2468335	2468335	LOC113218569	in	8:3217414	3217414	LOC408958	1	749079	hybrids	varroa_inf	meta
8	8:2468335	2468335	LOC113218569	in	8:4614454	4614454	LOC408960	1	2146119	hybrids	varroa_inf	meta
8	8:2468335	2468335	LOC113218569	in	8:4760551	4760551	LOC408960	1	2292216	hybrids	varroa_inf	meta
8	8:2468335	2468335	LOC113218569	in	8:4784678	4784678	LOC408960	1	2316343	hybrids	varroa_inf	meta
8	8:2468335	2468335	LOC113218569	in	8:4786631	4786631	LOC408960	1	2318296	hybrids	varroa_inf	meta
8	8:2468335	2468335	LOC113218569	in	8:4834452	4834452	LOC408960	1	2366117	hybrids	varroa_inf	meta
8	8:2468335	2468335	LOC113218569	in	8:4834453	4834453	LOC408960	1	2366118	hybrids	varroa_inf	meta
8	8:2468335	2468335	LOC113218569	in	8:4883141	4883141	LOC408960	1	2414806	hybrids	varroa_inf	meta
8	8:2468335	2468335	LOC113218569	in	8:4994055	4994055	LOC408960	1	2525720	hybrids	varroa_inf	meta
8	8:2468335	2468335	LOC113218569	in	8:5016181	5016181	LOC408960	1	2547846	hybrids	varroa_inf	meta
8	8:2468335	2468335	LOC113218569	in	8:5019767	5019767	LOC408960	1	2551432	hybrids	varroa_inf	meta
8	8:2468335	2468335	LOC113218569	in	8:5161521	5161521	LOC408961	1	2693186	hybrids	varroa_inf	meta
8	8:2468335	2468335	LOC113218569	in	8:5901993	5901993	LOC408963	1	3433658	hybrids	varroa_inf	meta
8	8:2468335	2468335	LOC113218569	in	8:5912968	5912968	LOC408963	1	3444633	hybrids	varroa_inf	meta
8	8:2468335	2468335	LOC113218569	in	8:3466347	3466347	LOC409089	1	998012	hybrids	varroa_inf	meta
8	8:2468335	2468335	LOC113218569	in	8:3466353	3466353	LOC409089	1	998018	hybrids	varroa_inf	meta
8	8:2468335	2468335	LOC113218569	in	8:9394837	9394837	LOC409245	1	6926502	hybrids	varroa_inf	meta
8	8:2468335	2468335	LOC113218569	in	8:2024919	2024919	LOC409565	1	443416	hybrids	varroa_inf	meta
8	8:2468335	2468335	LOC113218569	in	8:2547901	2547901	LOC409616	1	79566	hybrids	varroa_inf	meta
8	8:2468335	2468335	LOC113218569	in	8:3956954	3956954	LOC409628	1	1488619	hybrids	varroa_inf	meta
8	8:2468335	2468335	LOC113218569	in	8:760192	760192	LOC409692	1	1708143	hybrids	varroa_inf	meta
8	8:2468335	2468335	LOC113218569	in	8:798657	798657	LOC409692	1	1669678	hybrids	varroa_inf	meta
8	8:2468335	2468335	LOC113218569	in	8:7037355	7037355	LOC409722	1	4569020	hybrids	varroa_inf	meta
8	8:2468335	2468335	LOC113218569	in	8:7045751	7045751	LOC409722	1	4577416	hybrids	varroa_inf	meta
8	8:2468335	2468335	LOC113218569	in	8:7143156	7143156	LOC409722; LOC100577444	1	4674821	hybrids	varroa_inf	meta
8	8:2468335	2468335	LOC113218569	in	8:2340012	2340012	LOC409836	1	128323	hybrids	varroa_inf	meta
8	8:2468335	2468335	LOC113218569	in	8:2345350	2345350	LOC409836	1	122985	hybrids	varroa_inf	meta
8	8:2468335	2468335	LOC113218569	in	8:12589993	12589993	LOC409843	1	10121658	hybrids	varroa_inf	meta
8	8:2468335	2468335	LOC113218569	in	8:2787813	2787813	LOC410018; LOC413664	1	319478	hybrids	varroa_inf	meta
8	8:2468335	2468335	LOC113218569	in	8:1899827	1899827	LOC410105	1	568508	hybrids	varroa_inf	meta
8	8:2468335	2468335	LOC113218569	in	8:1996568	1996568	LOC410169	1	471767	hybrids	varroa_inf	meta
8	8:2468335	2468335	LOC113218569	in	8:889661	889661	LOC411238	1	1578674	hybrids	varroa_inf	meta
8	8:2468335	2468335	LOC113218569	in	8:949548	949548	LOC411238	1	1518787	hybrids	varroa_inf	meta
8	8:2468335	2468335	LOC113218569	in	8:968888	968888	LOC411238	1	1499447	hybrids	varroa_inf	meta
8	8:2468335	2468335	LOC113218569	in	8:5061112	5061112	LOC411248	1	2592777	hybrids	varroa_inf	meta
8	8:2468335	2468335	LOC113218569	in	8:5255096	5255096	LOC411253	1	2786761	hybrids	varroa_inf	meta
8	8:2468335	2468335	LOC113218569	in	8:6034191	6034191	LOC411264	1	3565856	hybrids	varroa_inf	meta
8	8:2468335	2468335	LOC113218569	in	8:6047300	6047300	LOC411264	1	3578965	hybrids	varroa_inf	meta
8	8:2468335	2468335	LOC113218569	in	8:6086814	6086814	LOC411264	1	3618479	hybrids	varroa_inf	meta
8	8:2468335	2468335	LOC113218569	in	8:6094706	6094706	LOC411264	1	3626371	hybrids	varroa_inf	meta
8	8:2468335	2468335	LOC113218569	in	8:6100391	6100391	LOC411264	1	3632056	hybrids	varroa_inf	meta
8	8:2468335	2468335	LOC113218569	in	8:8349496	8349496	LOC411277	1	5881161	hybrids	varroa_inf	meta
8	8:2468335	2468335	LOC113218569	in	8:8367950	8367950	LOC411277	1	5899615	hybrids	varroa_inf	meta
8	8:2468335	2468335	LOC113218569	in	8:8398876	8398876	LOC411277	1	5930541	hybrids	varroa_inf	meta
8	8:2468335	2468335	LOC113218569	in	8:11054377	11054377	LOC411288	1	8586042	hybrids	varroa_inf	meta
8	8:2468335	2468335	LOC113218569	in	8:11059133	11059133	LOC411288	1	8590798	hybrids	varroa_inf	meta
8	8:2468335	2468335	LOC113218569	in	8:11104046	11104046	LOC411288	1	8635711	hybrids	varroa_inf	meta
8	8:2468335	2468335	LOC113218569	in	8:11171056	11171056	LOC411288	1	8702721	hybrids	varroa_inf	meta
8	8:2468335	2468335	LOC113218569	in	8:12227021	12227021	LOC411290	1	9758686	hybrids	varroa_inf	meta
8	8:2468335	2468335	LOC113218569	in	8:3872085	3872085	LOC411629	1	1403750	hybrids	varroa_inf	meta
8	8:2468335	2468335	LOC113218569	in	8:3872790	3872790	LOC411629	1	1404455	hybrids	varroa_inf	meta
8	8:2468335	2468335	LOC113218569	in	8:3875574	3875574	LOC411629	1	1407239	hybrids	varroa_inf	meta
8	8:2468335	2468335	LOC113218569	in	8:3875728	3875728	LOC411629	1	1407393	hybrids	varroa_inf	meta
8	8:2468335	2468335	LOC113218569	in	8:3879205	3879205	LOC411629	1	1410870	hybrids	varroa_inf	meta
8	8:2468335	2468335	LOC113218569	in	8:3885831	3885831	LOC411630	1	1417496	hybrids	varroa_inf	meta
8	8:2468335	2468335	LOC113218569	in	8:3888832	3888832	LOC411630	1	1420497	hybrids	varroa_inf	meta
8	8:2468335	2468335	LOC113218569	in	8:3889370	3889370	LOC411630	1	1421035	hybrids	varroa_inf	meta
8	8:2468335	2468335	LOC113218569	in	8:3889372	3889372	LOC411630	1	1421037	hybrids	varroa_inf	meta
8	8:2468335	2468335	LOC113218569	in	8:3889456	3889456	LOC411630	1	1421121	hybrids	varroa_inf	meta
8	8:2468335	2468335	LOC113218569	in	8:3891113	3891113	LOC411630	1	1422778	hybrids	varroa_inf	meta
8	8:2468335	2468335	LOC113218569	in	8:3892288	3892288	LOC411630	1	1423953	hybrids	varroa_inf	meta
8	8:2468335	2468335	LOC113218569	in	8:3892482	3892482	LOC411630	1	1424147	hybrids	varroa_inf	meta
8	8:2468335	2468335	LOC113218569	in	8:3892770	3892770	LOC411630	1	1424435	hybrids	varroa_inf	meta
8	8:2468335	2468335	LOC113218569	in	8:3892771	3892771	LOC411630	1	1424436	hybrids	varroa_inf	meta
8	8:2468335	2468335	LOC113218569	in	8:3892947	3892947	LOC411630	1	1424612	hybrids	varroa_inf	meta
8	8:2468335	2468335	LOC113218569	in	8:3916475	3916475	LOC411630	1	1448140	hybrids	varroa_inf	meta
8	8:2468335	2468335	LOC113218569	in	8:12207363	12207363	LOC411894	1	9739028	hybrids	varroa_inf	meta
8	8:2468335	2468335	LOC113218569	in	8:3704277	3704277	LOC412128	1	1235942	hybrids	varroa_inf	meta
8	8:2468335	2468335	LOC113218569	in	8:3708300	3708300	LOC412128	1	1239965	hybrids	varroa_inf	meta
8	8:2468335	2468335	LOC113218569	in	8:3708312	3708312	LOC412128	1	1239977	hybrids	varroa_inf	meta
8	8:2468335	2468335	LOC113218569	in	8:3709274	3709274	LOC412128	1	1240939	hybrids	varroa_inf	meta
8	8:2468335	2468335	LOC113218569	in	8:3709287	3709287	LOC412128	1	1240952	hybrids	varroa_inf	meta
8	8:2468335	2468335	LOC113218569	in	8:3710824	3710824	LOC412128	1	1242489	hybrids	varroa_inf	meta
8	8:2468335	2468335	LOC113218569	in	8:3865646	3865646	LOC412200	1	1397311	hybrids	varroa_inf	meta
8	8:2468335	2468335	LOC113218569	in	8:3867953	3867953	LOC412200	1	1399618	hybrids	varroa_inf	meta
8	8:2468335	2468335	LOC113218569	in	8:3499953	3499953	LOC412284	1	1031618	hybrids	varroa_inf	meta
8	8:2468335	2468335	LOC113218569	in	8:9382279	9382279	LOC412655	1	6913944	hybrids	varroa_inf	meta
8	8:2468335	2468335	LOC113218569	in	8:6647808	6647808	LOC412835	1	4179473	hybrids	varroa_inf	meta
8	8:2468335	2468335	LOC113218569	in	8:9850233	9850233	LOC413048	1	7381898	hybrids	varroa_inf	meta
8	8:2468335	2468335	LOC113218569	in	8:9850233	9850233	LOC413048	1	7381898	hybrids	varroa_inf	meta
8	8:2468335	2468335	LOC113218569	in	8:3650735	3650735	LOC413183	1	1182400	hybrids	varroa_inf	meta
8	8:2468335	2468335	LOC113218569	in	8:3651605	3651605	LOC413183	1	1183270	hybrids	varroa_inf	meta
8	8:2468335	2468335	LOC113218569	in	8:3652161	3652161	LOC413183	1	1183826	hybrids	varroa_inf	meta
8	8:2468335	2468335	LOC113218569	in	8:3652703	3652703	LOC413183	1	1184368	hybrids	varroa_inf	meta
8	8:2468335	2468335	LOC113218569	in	8:3652705	3652705	LOC413183	1	1184370	hybrids	varroa_inf	meta
8	8:2468335	2468335	LOC113218569	in	8:3654189	3654189	LOC413183	1	1185854	hybrids	varroa_inf	meta
8	8:2468335	2468335	LOC113218569	in	8:3654862	3654862	LOC413183	1	1186527	hybrids	varroa_inf	meta
8	8:2468335	2468335	LOC113218569	in	8:3654970	3654970	LOC413183	1	1186635	hybrids	varroa_inf	meta
8	8:2468335	2468335	LOC113218569	in	8:3655034	3655034	LOC413183	1	1186699	hybrids	varroa_inf	meta
8	8:2468335	2468335	LOC113218569	in	8:3655895	3655895	LOC413183	1	1187560	hybrids	varroa_inf	meta
8	8:2468335	2468335	LOC113218569	in	8:3656088	3656088	LOC413183	1	1187753	hybrids	varroa_inf	meta
8	8:2468335	2468335	LOC113218569	in	8:3658261	3658261	LOC413183	1	1189926	hybrids	varroa_inf	meta
8	8:2468335	2468335	LOC113218569	in	8:3663369	3663369	LOC413183	1	1195034	hybrids	varroa_inf	meta
8	8:2468335	2468335	LOC113218569	in	8:3663382	3663382	LOC413183	1	1195047	hybrids	varroa_inf	meta
8	8:2468335	2468335	LOC113218569	in	8:3663591	3663591	LOC413183	1	1195256	hybrids	varroa_inf	meta
8	8:2468335	2468335	LOC113218569	in	8:3664366	3664366	LOC413183	1	1196031	hybrids	varroa_inf	meta
8	8:2468335	2468335	LOC113218569	in	8:3665731	3665731	LOC413183	1	1197396	hybrids	varroa_inf	meta
8	8:2468335	2468335	LOC113218569	in	8:3667965	3667965	LOC413183	1	1199630	hybrids	varroa_inf	meta
8	8:2468335	2468335	LOC113218569	in	8:3669625	3669625	LOC413183	1	1201290	hybrids	varroa_inf	meta
8	8:2468335	2468335	LOC113218569	in	8:3672027	3672027	LOC413183	1	1203692	hybrids	varroa_inf	meta
8	8:2468335	2468335	LOC113218569	in	8:3675312	3675312	LOC413183	1	1206977	hybrids	varroa_inf	meta
8	8:2468335	2468335	LOC113218569	in	8:3675314	3675314	LOC413183	1	1206979	hybrids	varroa_inf	meta
8	8:2468335	2468335	LOC113218569	in	8:3675434	3675434	LOC413183	1	1207099	hybrids	varroa_inf	meta
8	8:2468335	2468335	LOC113218569	in	8:3675520	3675520	LOC413183	1	1207185	hybrids	varroa_inf	meta
8	8:2468335	2468335	LOC113218569	in	8:3675575	3675575	LOC413183	1	1207240	hybrids	varroa_inf	meta
8	8:2468335	2468335	LOC113218569	in	8:3676332	3676332	LOC413183	1	1207997	hybrids	varroa_inf	meta
8	8:2468335	2468335	LOC113218569	in	8:3676356	3676356	LOC413183	1	1208021	hybrids	varroa_inf	meta
8	8:2468335	2468335	LOC113218569	in	8:3678796	3678796	LOC413183	1	1210461	hybrids	varroa_inf	meta
8	8:2468335	2468335	LOC113218569	in	8:3679529	3679529	LOC413183	1	1211194	hybrids	varroa_inf	meta
8	8:2468335	2468335	LOC113218569	in	8:3679577	3679577	LOC413183	1	1211242	hybrids	varroa_inf	meta
8	8:2468335	2468335	LOC113218569	in	8:3680476	3680476	LOC413183	1	1212141	hybrids	varroa_inf	meta
8	8:2468335	2468335	LOC113218569	in	8:3680579	3680579	LOC413183	1	1212244	hybrids	varroa_inf	meta
8	8:2468335	2468335	LOC113218569	in	8:3681846	3681846	LOC413183	1	1213511	hybrids	varroa_inf	meta
8	8:2468335	2468335	LOC113218569	in	8:3688088	3688088	LOC413183	1	1219753	hybrids	varroa_inf	meta
8	8:2468335	2468335	LOC113218569	in	8:3692903	3692903	LOC413183	1	1224568	hybrids	varroa_inf	meta
8	8:2468335	2468335	LOC113218569	in	8:3510066	3510066	LOC413185	1	1041731	hybrids	varroa_inf	meta
8	8:2468335	2468335	LOC113218569	in	8:3517770	3517770	LOC413185	1	1049435	hybrids	varroa_inf	meta
8	8:2468335	2468335	LOC113218569	in	8:3518812	3518812	LOC413185	1	1050477	hybrids	varroa_inf	meta
8	8:2468335	2468335	LOC113218569	in	8:3520128	3520128	LOC413185	1	1051793	hybrids	varroa_inf	meta
8	8:2468335	2468335	LOC113218569	in	8:3520839	3520839	LOC413185	1	1052504	hybrids	varroa_inf	meta
8	8:2468335	2468335	LOC113218569	in	8:3521445	3521445	LOC413185	1	1053110	hybrids	varroa_inf	meta
8	8:2468335	2468335	LOC113218569	in	8:3521470	3521470	LOC413185	1	1053135	hybrids	varroa_inf	meta
8	8:2468335	2468335	LOC113218569	in	8:3521620	3521620	LOC413185	1	1053285	hybrids	varroa_inf	meta
8	8:2468335	2468335	LOC113218569	in	8:3521888	3521888	LOC413185	1	1053553	hybrids	varroa_inf	meta
8	8:2468335	2468335	LOC113218569	in	8:3522033	3522033	LOC413185	1	1053698	hybrids	varroa_inf	meta
8	8:2468335	2468335	LOC113218569	in	8:3522045	3522045	LOC413185	1	1053710	hybrids	varroa_inf	meta
8	8:2468335	2468335	LOC113218569	in	8:3522050	3522050	LOC413185	1	1053715	hybrids	varroa_inf	meta
8	8:2468335	2468335	LOC113218569	in	8:3522063	3522063	LOC413185	1	1053728	hybrids	varroa_inf	meta
8	8:2468335	2468335	LOC113218569	in	8:3522064	3522064	LOC413185	1	1053729	hybrids	varroa_inf	meta
8	8:2468335	2468335	LOC113218569	in	8:3522746	3522746	LOC413185	1	1054411	hybrids	varroa_inf	meta
8	8:2468335	2468335	LOC113218569	in	8:3523127	3523127	LOC413185	1	1054792	hybrids	varroa_inf	meta
8	8:2468335	2468335	LOC113218569	in	8:3523196	3523196	LOC413185	1	1054861	hybrids	varroa_inf	meta
8	8:2468335	2468335	LOC113218569	in	8:3523418	3523418	LOC413185	1	1055083	hybrids	varroa_inf	meta
8	8:2468335	2468335	LOC113218569	in	8:3524203	3524203	LOC413185	1	1055868	hybrids	varroa_inf	meta
8	8:2468335	2468335	LOC113218569	in	8:3524220	3524220	LOC413185	1	1055885	hybrids	varroa_inf	meta
8	8:2468335	2468335	LOC113218569	in	8:3524529	3524529	LOC413185	1	1056194	hybrids	varroa_inf	meta
8	8:2468335	2468335	LOC113218569	in	8:3524548	3524548	LOC413185	1	1056213	hybrids	varroa_inf	meta
8	8:2468335	2468335	LOC113218569	in	8:3524608	3524608	LOC413185	1	1056273	hybrids	varroa_inf	meta
8	8:2468335	2468335	LOC113218569	in	8:3526031	3526031	LOC413185	1	1057696	hybrids	varroa_inf	meta
8	8:2468335	2468335	LOC113218569	in	8:3526037	3526037	LOC413185	1	1057702	hybrids	varroa_inf	meta
8	8:2468335	2468335	LOC113218569	in	8:3526048	3526048	LOC413185	1	1057713	hybrids	varroa_inf	meta
8	8:2468335	2468335	LOC113218569	in	8:3526162	3526162	LOC413185	1	1057827	hybrids	varroa_inf	meta
8	8:2468335	2468335	LOC113218569	in	8:3526164	3526164	LOC413185	1	1057829	hybrids	varroa_inf	meta
8	8:2468335	2468335	LOC113218569	in	8:3526869	3526869	LOC413185	1	1058534	hybrids	varroa_inf	meta
8	8:2468335	2468335	LOC113218569	in	8:3527758	3527758	LOC413185	1	1059423	hybrids	varroa_inf	meta
8	8:2468335	2468335	LOC113218569	in	8:3527877	3527877	LOC413185	1	1059542	hybrids	varroa_inf	meta
8	8:2468335	2468335	LOC113218569	in	8:3528681	3528681	LOC413185	1	1060346	hybrids	varroa_inf	meta
8	8:2468335	2468335	LOC113218569	in	8:3529138	3529138	LOC413185	1	1060803	hybrids	varroa_inf	meta
8	8:2468335	2468335	LOC113218569	in	8:3529165	3529165	LOC413185	1	1060830	hybrids	varroa_inf	meta
8	8:2468335	2468335	LOC113218569	in	8:3529345	3529345	LOC413185	1	1061010	hybrids	varroa_inf	meta
8	8:2468335	2468335	LOC113218569	in	8:3530224	3530224	LOC413185	1	1061889	hybrids	varroa_inf	meta
8	8:2468335	2468335	LOC113218569	in	8:3530230	3530230	LOC413185	1	1061895	hybrids	varroa_inf	meta
8	8:2468335	2468335	LOC113218569	in	8:3530256	3530256	LOC413185	1	1061921	hybrids	varroa_inf	meta
8	8:2468335	2468335	LOC113218569	in	8:3530275	3530275	LOC413185	1	1061940	hybrids	varroa_inf	meta
8	8:2468335	2468335	LOC113218569	in	8:3531140	3531140	LOC413185	1	1062805	hybrids	varroa_inf	meta
8	8:2468335	2468335	LOC113218569	in	8:3531641	3531641	LOC413185	1	1063306	hybrids	varroa_inf	meta
8	8:2468335	2468335	LOC113218569	in	8:3532979	3532979	LOC413185	1	1064644	hybrids	varroa_inf	meta
8	8:2468335	2468335	LOC113218569	in	8:3533491	3533491	LOC413185	1	1065156	hybrids	varroa_inf	meta
8	8:2468335	2468335	LOC113218569	in	8:3534165	3534165	LOC413185	1	1065830	hybrids	varroa_inf	meta
8	8:2468335	2468335	LOC113218569	in	8:3534635	3534635	LOC413185	1	1066300	hybrids	varroa_inf	meta
8	8:2468335	2468335	LOC113218569	in	8:3534644	3534644	LOC413185	1	1066309	hybrids	varroa_inf	meta
8	8:2468335	2468335	LOC113218569	in	8:3535543	3535543	LOC413185	1	1067208	hybrids	varroa_inf	meta
8	8:2468335	2468335	LOC113218569	in	8:3535679	3535679	LOC413185	1	1067344	hybrids	varroa_inf	meta
8	8:2468335	2468335	LOC113218569	in	8:3536289	3536289	LOC413185	1	1067954	hybrids	varroa_inf	meta
8	8:2468335	2468335	LOC113218569	in	8:3539426	3539426	LOC413185	1	1071091	hybrids	varroa_inf	meta
8	8:2468335	2468335	LOC113218569	in	8:3536503	3536503	LOC413185; LOC102654154	1	1068168	hybrids	varroa_inf	meta
8	8:2468335	2468335	LOC113218569	in	8:3538282	3538282	LOC413185; LOC102654154	1	1069947	hybrids	varroa_inf	meta
8	8:2468335	2468335	LOC113218569	in	8:3538538	3538538	LOC413185; LOC102654154	1	1070203	hybrids	varroa_inf	meta
8	8:2468335	2468335	LOC113218569	in	8:3538669	3538669	LOC413185; LOC102654154	1	1070334	hybrids	varroa_inf	meta
8	8:2468335	2468335	LOC113218569	in	8:12471282	12471282	LOC413197	1	10002947	hybrids	varroa_inf	meta
8	8:2468335	2468335	LOC113218569	in	8:12479332	12479332	LOC413197	1	10010997	hybrids	varroa_inf	meta
8	8:2468335	2468335	LOC113218569	in	8:7194403	7194403	LOC413460	1	4726068	hybrids	varroa_inf	meta
8	8:2468335	2468335	LOC113218569	in	8:9174307	9174307	LOC413568	1	6705972	hybrids	varroa_inf	meta
8	8:2468335	2468335	LOC113218569	in	8:9225277	9225277	LOC413568	1	6756942	hybrids	varroa_inf	meta
8	8:2468335	2468335	LOC113218569	in	8:9229404	9229404	LOC413568	1	6761069	hybrids	varroa_inf	meta
8	8:2468335	2468335	LOC113218569	in	8:9247296	9247296	LOC413568	1	6778961	hybrids	varroa_inf	meta
8	8:2468335	2468335	LOC113218569	in	8:9293587	9293587	LOC413568	1	6825252	hybrids	varroa_inf	meta
8	8:2468335	2468335	LOC113218569	in	8:9200613	9200613	LOC413568; LOC102654654	1	6732278	hybrids	varroa_inf	meta
8	8:2468335	2468335	LOC113218569	in	8:26990	26990	LOC413616	1	2441345	hybrids	varroa_inf	meta
8	8:2468335	2468335	LOC113218569	in	8:161008	161008	LOC413616	1	2307327	hybrids	varroa_inf	meta
8	8:2468335	2468335	LOC113218569	in	8:180995	180995	LOC413616; LOC102654281	1	2287340	hybrids	varroa_inf	meta
8	8:2468335	2468335	LOC113218569	in	8:195584	195584	LOC413616; LOC102654281	1	2272751	hybrids	varroa_inf	meta
8	8:2468335	2468335	LOC113218569	in	8:203877	203877	LOC413616; LOC102654281	1	2264458	hybrids	varroa_inf	meta
8	8:2468335	2468335	LOC113218569	in	8:3854342	3854342	LOC413618	1	1386007	hybrids	varroa_inf	meta
8	8:2468335	2468335	LOC113218569	in	8:3796578	3796578	LOC413620	1	1328243	hybrids	varroa_inf	meta
8	8:2468335	2468335	LOC113218569	in	8:8246836	8246836	LOC413625	1	5778501	hybrids	varroa_inf	meta
8	8:2468335	2468335	LOC113218569	in	8:295668	295668	LOC413814	1	2172667	hybrids	varroa_inf	meta
8	8:2468335	2468335	LOC113218569	in	8:297783	297783	LOC413814	1	2170552	hybrids	varroa_inf	meta
8	8:2468335	2468335	LOC113218569	in	8:3485059	3485059	LOC414009	1	1016724	hybrids	varroa_inf	meta
8	8:2468335	2468335	LOC113218569	in	8:11443460	11443460	LOC551016	1	8975125	hybrids	varroa_inf	meta
8	8:2468335	2468335	LOC113218569	in	8:11451296	11451296	LOC551016	1	8982961	hybrids	varroa_inf	meta
8	8:2468335	2468335	LOC113218569	in	8:11479754	11479754	LOC551016	1	9011419	hybrids	varroa_inf	meta
8	8:2468335	2468335	LOC113218569	in	8:11530351	11530351	LOC551016; LOC100576746	1	9062016	hybrids	varroa_inf	meta
8	8:2468335	2468335	LOC113218569	in	8:11530611	11530611	LOC551016; LOC100576746	1	9062276	hybrids	varroa_inf	meta
8	8:2468335	2468335	LOC113218569	in	8:6359195	6359195	LOC551261	1	3890860	hybrids	varroa_inf	meta
8	8:2468335	2468335	LOC113218569	in	8:8736834	8736834	LOC551409; LOC726514	1	6268499	hybrids	varroa_inf	meta
8	8:2468335	2468335	LOC113218569	in	8:2235703	2235703	LOC551603	1	232632	hybrids	varroa_inf	meta
8	8:2468335	2468335	LOC113218569	in	8:8512397	8512397	LOC551663; LOC102654521	1	6044062	hybrids	varroa_inf	meta
8	8:2468335	2468335	LOC113218569	in	8:6917508	6917508	LOC551806	1	4449173	hybrids	varroa_inf	meta
8	8:2468335	2468335	LOC113218569	in	8:3846069	3846069	LOC551834	1	1377734	hybrids	varroa_inf	meta
8	8:2468335	2468335	LOC113218569	in	8:3748733	3748733	LOC552177	1	1280398	hybrids	varroa_inf	meta
8	8:2468335	2468335	LOC113218569	in	8:3748792	3748792	LOC552177	1	1280457	hybrids	varroa_inf	meta
8	8:2468335	2468335	LOC113218569	in	8:3752997	3752997	LOC552177	1	1284662	hybrids	varroa_inf	meta
8	8:2468335	2468335	LOC113218569	in	8:3760624	3760624	LOC552177	1	1292289	hybrids	varroa_inf	meta
8	8:2468335	2468335	LOC113218569	in	8:3762080	3762080	LOC552177	1	1293745	hybrids	varroa_inf	meta
8	8:2468335	2468335	LOC113218569	in	8:3762228	3762228	LOC552177	1	1293893	hybrids	varroa_inf	meta
8	8:2468335	2468335	LOC113218569	in	8:3762995	3762995	LOC552177	1	1294660	hybrids	varroa_inf	meta
8	8:2468335	2468335	LOC113218569	in	8:3763157	3763157	LOC552177	1	1294822	hybrids	varroa_inf	meta
8	8:2468335	2468335	LOC113218569	in	8:3763195	3763195	LOC552177	1	1294860	hybrids	varroa_inf	meta
8	8:2468335	2468335	LOC113218569	in	8:3763226	3763226	LOC552177	1	1294891	hybrids	varroa_inf	meta
8	8:2468335	2468335	LOC113218569	in	8:3763811	3763811	LOC552177	1	1295476	hybrids	varroa_inf	meta
8	8:2468335	2468335	LOC113218569	in	8:3763813	3763813	LOC552177	1	1295478	hybrids	varroa_inf	meta
8	8:2468335	2468335	LOC113218569	in	8:3763924	3763924	LOC552177	1	1295589	hybrids	varroa_inf	meta
8	8:2468335	2468335	LOC113218569	in	8:3763945	3763945	LOC552177	1	1295610	hybrids	varroa_inf	meta
8	8:2468335	2468335	LOC113218569	in	8:3764098	3764098	LOC552177	1	1295763	hybrids	varroa_inf	meta
8	8:2468335	2468335	LOC113218569	in	8:3764944	3764944	LOC552177	1	1296609	hybrids	varroa_inf	meta
8	8:2468335	2468335	LOC113218569	in	8:3765070	3765070	LOC552177	1	1296735	hybrids	varroa_inf	meta
8	8:2468335	2468335	LOC113218569	in	8:3766835	3766835	LOC552177	1	1298500	hybrids	varroa_inf	meta
8	8:2468335	2468335	LOC113218569	in	8:3766859	3766859	LOC552177	1	1298524	hybrids	varroa_inf	meta
8	8:2468335	2468335	LOC113218569	in	8:3751379	3751379	LOC552177; LOC102655426	1	1283044	hybrids	varroa_inf	meta
8	8:2468335	2468335	LOC113218569	in	8:3751456	3751456	LOC552177; LOC102655426	1	1283121	hybrids	varroa_inf	meta
8	8:2468335	2468335	LOC113218569	in	8:3751470	3751470	LOC552177; LOC102655426	1	1283135	hybrids	varroa_inf	meta
8	8:2468335	2468335	LOC113218569	in	8:3751661	3751661	LOC552177; LOC102655426	1	1283326	hybrids	varroa_inf	meta
8	8:2468335	2468335	LOC113218569	in	8:3786751	3786751	LOC552242	1	1318416	hybrids	varroa_inf	meta
8	8:2468335	2468335	LOC113218569	in	8:3786811	3786811	LOC552242	1	1318476	hybrids	varroa_inf	meta
8	8:2468335	2468335	LOC113218569	in	8:3786834	3786834	LOC552242	1	1318499	hybrids	varroa_inf	meta
8	8:2468335	2468335	LOC113218569	in	8:2651603	2651603	LOC552358	1	183268	hybrids	varroa_inf	meta
8	8:2468335	2468335	LOC113218569	in	8:9868380	9868380	LOC552709	1	7400045	hybrids	varroa_inf	meta
8	8:2468335	2468335	LOC113218569	in	8:9894923	9894923	LOC552709	1	7426588	hybrids	varroa_inf	meta
8	8:2468335	2468335	LOC113218569	in	8:9897635	9897635	LOC552709	1	7429300	hybrids	varroa_inf	meta
8	8:2468335	2468335	LOC113218569	in	8:9916851	9916851	LOC552709	1	7448516	hybrids	varroa_inf	meta
8	8:2468335	2468335	LOC113218569	in	8:9987936	9987936	LOC552709	1	7519601	hybrids	varroa_inf	meta
8	8:2468335	2468335	LOC113218569	in	8:10049415	10049415	LOC552709	1	7581080	hybrids	varroa_inf	meta
8	8:2468335	2468335	LOC113218569	in	8:10051357	10051357	LOC552709	1	7583022	hybrids	varroa_inf	meta
8	8:2468335	2468335	LOC113218569	in	8:10158098	10158098	LOC552709	1	7689763	hybrids	varroa_inf	meta
8	8:2468335	2468335	LOC113218569	in	8:10166703	10166703	LOC552709	1	7698368	hybrids	varroa_inf	meta
8	8:2468335	2468335	LOC113218569	in	8:10195134	10195134	LOC552709	1	7726799	hybrids	varroa_inf	meta
8	8:2468335	2468335	LOC113218569	in	8:10214778	10214778	LOC552709	1	7746443	hybrids	varroa_inf	meta
8	8:2468335	2468335	LOC113218569	in	8:10245349	10245349	LOC552709	1	7777014	hybrids	varroa_inf	meta
8	8:2468335	2468335	LOC113218569	in	8:10246702	10246702	LOC552709	1	7778367	hybrids	varroa_inf	meta
8	8:2468335	2468335	LOC113218569	in	8:10272091	10272091	LOC552709	1	7803756	hybrids	varroa_inf	meta
8	8:2468335	2468335	LOC113218569	in	8:10317797	10317797	LOC552709	1	7849462	hybrids	varroa_inf	meta
8	8:2468335	2468335	LOC113218569	in	8:10317798	10317798	LOC552709	1	7849463	hybrids	varroa_inf	meta
8	8:2468335	2468335	LOC113218569	in	8:10389644	10389644	LOC552709	1	7921309	hybrids	varroa_inf	meta
8	8:2468335	2468335	LOC113218569	in	8:12431968	12431968	LOC724613	1	9963633	hybrids	varroa_inf	meta
8	8:2468335	2468335	LOC113218569	in	8:12438506	12438506	LOC724613	1	9970171	hybrids	varroa_inf	meta
8	8:2468335	2468335	LOC113218569	in	8:4231475	4231475	LOC724750	1	1763140	hybrids	varroa_inf	meta
8	8:2468335	2468335	LOC113218569	in	8:4241468	4241468	LOC724750	1	1773133	hybrids	varroa_inf	meta
8	8:2468335	2468335	LOC113218569	in	8:4242362	4242362	LOC724750	1	1774027	hybrids	varroa_inf	meta
8	8:2468335	2468335	LOC113218569	in	8:4247952	4247952	LOC724750	1	1779617	hybrids	varroa_inf	meta
8	8:2468335	2468335	LOC113218569	in	8:4247955	4247955	LOC724750	1	1779620	hybrids	varroa_inf	meta
8	8:2468335	2468335	LOC113218569	in	8:4247957	4247957	LOC724750	1	1779622	hybrids	varroa_inf	meta
8	8:2468335	2468335	LOC113218569	in	8:4277261	4277261	LOC724750	1	1808926	hybrids	varroa_inf	meta
8	8:2468335	2468335	LOC113218569	in	8:4286078	4286078	LOC724750	1	1817743	hybrids	varroa_inf	meta
8	8:2468335	2468335	LOC113218569	in	8:11624587	11624587	LOC724979	1	9156252	hybrids	varroa_inf	meta
8	8:2468335	2468335	LOC113218569	in	8:9818235	9818235	LOC725263	1	7349900	hybrids	varroa_inf	meta
8	8:2468335	2468335	LOC113218569	in	8:2841270	2841270	LOC725331	1	372935	hybrids	varroa_inf	meta
8	8:2468335	2468335	LOC113218569	in	8:12632305	12632305	LOC725334	1	10163970	hybrids	varroa_inf	meta
8	8:2468335	2468335	LOC113218569	in	8:3421443	3421443	LOC725573	1	953108	hybrids	varroa_inf	meta
8	8:2468335	2468335	LOC113218569	in	8:3421703	3421703	LOC725573	1	953368	hybrids	varroa_inf	meta
8	8:2468335	2468335	LOC113218569	in	8:3422120	3422120	LOC725573	1	953785	hybrids	varroa_inf	meta
8	8:2468335	2468335	LOC113218569	in	8:3423735	3423735	LOC725573	1	955400	hybrids	varroa_inf	meta
8	8:2468335	2468335	LOC113218569	in	8:3424870	3424870	LOC725573	1	956535	hybrids	varroa_inf	meta
8	8:2468335	2468335	LOC113218569	in	8:5290919	5290919	LOC725765	1	2822584	hybrids	varroa_inf	meta
8	8:2468335	2468335	LOC113218569	in	8:5748611	5748611	LOC725870	1	3280276	hybrids	varroa_inf	meta
8	8:2468335	2468335	LOC113218569	in	8:5759752	5759752	LOC725870	1	3291417	hybrids	varroa_inf	meta
8	8:2468335	2468335	LOC113218569	in	8:3443694	3443694	LOC726537	1	975359	hybrids	varroa_inf	meta
8	8:2468335	2468335	LOC113218569	in	8:12125307	12125307	LOC726625	1	9656972	hybrids	varroa_inf	meta
8	8:2468335	2468335	LOC113218569	in	8:3412577	3412577	LOC726636	1	944242	hybrids	varroa_inf	meta
8	8:2468335	2468335	LOC113218569	in	8:3413586	3413586	LOC726636	1	945251	hybrids	varroa_inf	meta
8	8:2468335	2468335	LOC113218569	in	8:7221974	7221974	LOC726637; LOC413462	1	4753639	hybrids	varroa_inf	meta
8	8:2468335	2468335	LOC113218569	in	8:9012619	9012619	LOC726829	1	6544284	hybrids	varroa_inf	meta
8	8:2468335	2468335	LOC113218569	in	8:9051049	9051049	LOC726829	1	6582714	hybrids	varroa_inf	meta
8	8:2468335	2468335	LOC113218569	in	8:3474529	3474529	LOC726952	1	1006194	hybrids	varroa_inf	meta
8	8:2468335	2468335	LOC113218569	in	8:3474779	3474779	LOC726952	1	1006444	hybrids	varroa_inf	meta
8	8:2468335	2468335	LOC113218569	in	8:345361	345361	Amih	1	2122974	hybrids	varroa_inf	meta
8	8:2468335	2468335	LOC113218569	in	8:501701	501701	Amih	1	1966634	hybrids	varroa_inf	meta
8	8:2468335	2468335	LOC113218569	in	8:502294	502294	Amih	1	1966041	hybrids	varroa_inf	meta
8	8:2468335	2468335	LOC113218569	in	8:2242755	2242755	ATP5G2	1	225580	hybrids	varroa_inf	meta
8	8:2468335	2468335	LOC113218569	in	8:7455410	7455410	AChE-2	1	4987075	hybrids	varroa_inf	meta
8	8:2468335	2468335	LOC113218569	in	8:7525372	7525372	AChE-2	1	5057037	hybrids	varroa_inf	meta
8	8:2468335	2468335	LOC113218569	in	8:4896977	4896977	LOC408960	1	2428642	mellifera	varroa_inf	meta
8	8:2468335	2468335	LOC113218569	in	8:2547901	2547901	LOC409616	1	79566	mellifera	varroa_inf	meta
8	8:2468335	2468335	LOC113218569	in	8:2482019	2482019	LOC409969	1	13684	mellifera	varroa_inf	meta
8	8:2468335	2468335	LOC113218569	in	8:3653594	3653594	LOC413183	1	1185259	mellifera	varroa_inf	meta
8	8:2468335	2468335	LOC113218569	in	8:11484769	11484769	LOC551016	1	9016434	mellifera	varroa_inf	meta
8	8:2468335	2468335	LOC113218569	in	8:10110569	10110569	LOC552709	1	7642234	mellifera	varroa_inf	meta
1	1:2891204	2891204	LOC410758	in	1:2891193	2891193	LOC410758	1	11	hybrids	mnr	meta
1	1:2891204	2891204	LOC410758	in	1:2891193	2891193	LOC410758	1	11	ligustica & carnica	mnr	meta
1	1:2891204	2891204	LOC410758	in	1:2891193	2891193	LOC410758	1	11	mellifera	mnr	meta
1	1:2891204	2891204	LOC410758	in	1:2891242	2891242	LOC410758	0.900539	38	mellifera	mnr	meta
1	1:2891204	2891204	LOC410758	in	1:2891268	2891268	LOC410758	0.852169	64	mellifera	mnr	meta
14	14:3782741	3782741	LOC410479	in	14:3782802	3782802	LOC410479	0.948887	61	hybrids	recap	meta
14	14:3782741	3782741	LOC410479	in	14:3780317	3780317	LOC410479	0.825472	2424	ligustica & carnica	recap	meta
14	14:3782741	3782741	LOC410479	in	14:3782182	3782182	LOC410479	0.924042	559	ligustica & carnica	recap	meta
14	14:3782741	3782741	LOC410479	in	14:3782237	3782237	LOC410479	0.92415	504	ligustica & carnica	recap	meta
14	14:3782741	3782741	LOC410479	in	14:3782238	3782238	LOC410479	0.92415	503	ligustica & carnica	recap	meta
14	14:3782741	3782741	LOC410479	in	14:3782370	3782370	LOC410479	0.92415	371	ligustica & carnica	recap	meta
14	14:3782741	3782741	LOC410479	in	14:3782802	3782802	LOC410479	1	61	ligustica & carnica	recap	meta
14	14:3782741	3782741	LOC410479	in	14:3782785	3782785	LOC410479	0.862246	44	mellifera	recap	meta
14	14:3782741	3782741	LOC410479	in	14:3782802	3782802	LOC410479	0.929287	61	mellifera	recap	meta
14	14:3782741	3782741	LOC410479	in	14:3782805	3782805	LOC410479	0.816655	64	mellifera	recap	meta
15	15:4853529	4853529	LOC726331	in	15:4853505	4853505	LOC726331	0.801099	24	mellifera	mnr	meta
15	15:4853529	4853529	LOC726331	in	15:4853526	4853526	LOC726331	0.801099	3	mellifera	mnr	meta
10	10:5359169	5359169	5-HT2beta	in	10:5352089	5352089	5-HT2beta	0.812786	7080	hybrids	mnr	meta
10	10:5359169	5359169	5-HT2beta	in	10:5356006	5356006	5-HT2beta	0.812786	3163	hybrids	mnr	meta
10	10:5359169	5359169	5-HT2beta	in	10:5357833	5357833	5-HT2beta	0.835586	1336	hybrids	mnr	meta
10	10:5359169	5359169	5-HT2beta	in	10:5358860	5358860	5-HT2beta	1	309	hybrids	mnr	meta
10	10:5359169	5359169	5-HT2beta	in	10:5358995	5358995	5-HT2beta	0.957041	174	hybrids	mnr	meta
10	10:5359169	5359169	5-HT2beta	in	10:5359090	5359090	5-HT2beta	1	79	hybrids	mnr	meta
10	10:5359169	5359169	5-HT2beta	in	10:5359173	5359173	5-HT2beta	1	4	hybrids	mnr	meta
10	10:5359169	5359169	5-HT2beta	in	10:5359574	5359574	5-HT2beta	0.935698	405	hybrids	mnr	meta
10	10:5359169	5359169	5-HT2beta	in	10:5359584	5359584	5-HT2beta	0.978273	415	hybrids	mnr	meta
10	10:5359169	5359169	5-HT2beta	in	10:5401084	5401084	5-HT2beta	0.827649	41915	hybrids	mnr	meta
10	10:5359169	5359169	5-HT2beta	in	10:5358860	5358860	5-HT2beta	0.890769	309	ligustica & carnica	mnr	meta
10	10:5359169	5359169	5-HT2beta	in	10:5358995	5358995	5-HT2beta	1	174	ligustica & carnica	mnr	meta
10	10:5359169	5359169	5-HT2beta	in	10:5359039	5359039	5-HT2beta	0.84409	130	ligustica & carnica	mnr	meta
10	10:5359169	5359169	5-HT2beta	in	10:5359059	5359059	5-HT2beta	0.84409	110	ligustica & carnica	mnr	meta
10	10:5359169	5359169	5-HT2beta	in	10:5359061	5359061	5-HT2beta	0.84409	108	ligustica & carnica	mnr	meta
10	10:5359169	5359169	5-HT2beta	in	10:5359090	5359090	5-HT2beta	1	79	ligustica & carnica	mnr	meta
10	10:5359169	5359169	5-HT2beta	in	10:5359173	5359173	5-HT2beta	1	4	ligustica & carnica	mnr	meta
10	10:5359169	5359169	5-HT2beta	in	10:5344273	5344273	5-HT2beta	1	14896	mellifera	mnr	meta
10	10:5359169	5359169	5-HT2beta	in	10:5355792	5355792	5-HT2beta	0.917647	3377	mellifera	mnr	meta
10	10:5359169	5359169	5-HT2beta	in	10:5355920	5355920	5-HT2beta	0.917647	3249	mellifera	mnr	meta
10	10:5359169	5359169	5-HT2beta	in	10:5355937	5355937	5-HT2beta	0.917647	3232	mellifera	mnr	meta
10	10:5359169	5359169	5-HT2beta	in	10:5356715	5356715	5-HT2beta	0.917647	2454	mellifera	mnr	meta
10	10:5359169	5359169	5-HT2beta	in	10:5356965	5356965	5-HT2beta	0.917647	2204	mellifera	mnr	meta
10	10:5359169	5359169	5-HT2beta	in	10:5357100	5357100	5-HT2beta	0.917647	2069	mellifera	mnr	meta
10	10:5359169	5359169	5-HT2beta	in	10:5357104	5357104	5-HT2beta	0.917647	2065	mellifera	mnr	meta
10	10:5359169	5359169	5-HT2beta	in	10:5357833	5357833	5-HT2beta	0.917647	1336	mellifera	mnr	meta
10	10:5359169	5359169	5-HT2beta	in	10:5358860	5358860	5-HT2beta	1	309	mellifera	mnr	meta
10	10:5359169	5359169	5-HT2beta	in	10:5358995	5358995	5-HT2beta	1	174	mellifera	mnr	meta
10	10:5359169	5359169	5-HT2beta	in	10:5359090	5359090	5-HT2beta	1	79	mellifera	mnr	meta
10	10:5359169	5359169	5-HT2beta	in	10:5359173	5359173	5-HT2beta	1	4	mellifera	mnr	meta
10	10:5359169	5359169	5-HT2beta	in	10:5359574	5359574	5-HT2beta	0.917647	405	mellifera	mnr	meta
10	10:5359169	5359169	5-HT2beta	in	10:5359584	5359584	5-HT2beta	0.917647	415	mellifera	mnr	meta
10	10:5359173	5359173	5-HT2beta	in	10:5352089	5352089	5-HT2beta	0.812786	7084	hybrids	mnr	meta
10	10:5359173	5359173	5-HT2beta	in	10:5356006	5356006	5-HT2beta	0.812786	3167	hybrids	mnr	meta
10	10:5359173	5359173	5-HT2beta	in	10:5357833	5357833	5-HT2beta	0.835586	1340	hybrids	mnr	meta
10	10:5359173	5359173	5-HT2beta	in	10:5358860	5358860	5-HT2beta	1	313	hybrids	mnr	meta
10	10:5359173	5359173	5-HT2beta	in	10:5358995	5358995	5-HT2beta	0.957041	178	hybrids	mnr	meta
10	10:5359173	5359173	5-HT2beta	in	10:5359090	5359090	5-HT2beta	1	83	hybrids	mnr	meta
10	10:5359173	5359173	5-HT2beta	in	10:5359169	5359169	5-HT2beta	1	4	hybrids	mnr	meta
10	10:5359173	5359173	5-HT2beta	in	10:5359574	5359574	5-HT2beta	0.935698	401	hybrids	mnr	meta
10	10:5359173	5359173	5-HT2beta	in	10:5359584	5359584	5-HT2beta	0.978273	411	hybrids	mnr	meta
10	10:5359173	5359173	5-HT2beta	in	10:5401084	5401084	5-HT2beta	0.827649	41911	hybrids	mnr	meta
10	10:5359173	5359173	5-HT2beta	in	10:5358860	5358860	5-HT2beta	0.890722	313	ligustica & carnica	mnr	meta
10	10:5359173	5359173	5-HT2beta	in	10:5358995	5358995	5-HT2beta	1	178	ligustica & carnica	mnr	meta
10	10:5359173	5359173	5-HT2beta	in	10:5359039	5359039	5-HT2beta	0.84409	134	ligustica & carnica	mnr	meta
10	10:5359173	5359173	5-HT2beta	in	10:5359059	5359059	5-HT2beta	0.84409	114	ligustica & carnica	mnr	meta
10	10:5359173	5359173	5-HT2beta	in	10:5359061	5359061	5-HT2beta	0.84409	112	ligustica & carnica	mnr	meta
10	10:5359173	5359173	5-HT2beta	in	10:5359090	5359090	5-HT2beta	1	83	ligustica & carnica	mnr	meta
10	10:5359173	5359173	5-HT2beta	in	10:5359169	5359169	5-HT2beta	1	4	ligustica & carnica	mnr	meta
10	10:5359173	5359173	5-HT2beta	in	10:5344273	5344273	5-HT2beta	1	14900	mellifera	mnr	meta
10	10:5359173	5359173	5-HT2beta	in	10:5355792	5355792	5-HT2beta	0.917647	3381	mellifera	mnr	meta
10	10:5359173	5359173	5-HT2beta	in	10:5355920	5355920	5-HT2beta	0.917647	3253	mellifera	mnr	meta
10	10:5359173	5359173	5-HT2beta	in	10:5355937	5355937	5-HT2beta	0.917647	3236	mellifera	mnr	meta
10	10:5359173	5359173	5-HT2beta	in	10:5356715	5356715	5-HT2beta	0.917647	2458	mellifera	mnr	meta
10	10:5359173	5359173	5-HT2beta	in	10:5356965	5356965	5-HT2beta	0.917647	2208	mellifera	mnr	meta
10	10:5359173	5359173	5-HT2beta	in	10:5357100	5357100	5-HT2beta	0.917647	2073	mellifera	mnr	meta
10	10:5359173	5359173	5-HT2beta	in	10:5357104	5357104	5-HT2beta	0.917647	2069	mellifera	mnr	meta
10	10:5359173	5359173	5-HT2beta	in	10:5357833	5357833	5-HT2beta	0.917647	1340	mellifera	mnr	meta
10	10:5359173	5359173	5-HT2beta	in	10:5358860	5358860	5-HT2beta	1	313	mellifera	mnr	meta
10	10:5359173	5359173	5-HT2beta	in	10:5358995	5358995	5-HT2beta	1	178	mellifera	mnr	meta
10	10:5359173	5359173	5-HT2beta	in	10:5359090	5359090	5-HT2beta	1	83	mellifera	mnr	meta
10	10:5359173	5359173	5-HT2beta	in	10:5359169	5359169	5-HT2beta	1	4	mellifera	mnr	meta
10	10:5359173	5359173	5-HT2beta	in	10:5359574	5359574	5-HT2beta	0.917647	401	mellifera	mnr	meta
10	10:5359173	5359173	5-HT2beta	in	10:5359584	5359584	5-HT2beta	0.917647	411	mellifera	mnr	meta
7	7:5762037	5762037	LOC100577472	downstream	7:4786865	4786865	LOC100578126	1	975172	ligustica & carnica	varroa_inf	meta
7	7:5762037	5762037	LOC100577472	downstream	7:6759115	6759115	LOC102656403	1	997078	ligustica & carnica	varroa_inf	meta
7	7:5762037	5762037	LOC100577472	downstream	7:6759492	6759492	LOC102656403	1	997455	ligustica & carnica	varroa_inf	meta
7	7:5762037	5762037	LOC100577472	downstream	7:4956493	4956493	LOC107964702	1	805544	ligustica & carnica	varroa_inf	meta
7	7:5762037	5762037	LOC100577472	downstream	7:4960691	4960691	LOC107964702	1	801346	ligustica & carnica	varroa_inf	meta
7	7:5762037	5762037	LOC100577472	downstream	7:4965433	4965433	LOC107964702	1	796604	ligustica & carnica	varroa_inf	meta
7	7:5762037	5762037	LOC100577472	downstream	7:4967437	4967437	LOC107964702	1	794600	ligustica & carnica	varroa_inf	meta
7	7:5762037	5762037	LOC100577472	downstream	7:7183959	7183959	LOC113218567	1	1421922	ligustica & carnica	varroa_inf	meta
7	7:5762037	5762037	LOC100577472	downstream	7:7228795	7228795	LOC113218567	1	1466758	ligustica & carnica	varroa_inf	meta
7	7:5762037	5762037	LOC100577472	downstream	7:7265300	7265300	LOC113218567	1	1503263	ligustica & carnica	varroa_inf	meta
7	7:5762037	5762037	LOC100577472	downstream	7:7268261	7268261	LOC113218567	1	1506224	ligustica & carnica	varroa_inf	meta
7	7:5762037	5762037	LOC100577472	downstream	7:7268329	7268329	LOC113218567	1	1506292	ligustica & carnica	varroa_inf	meta
7	7:5762037	5762037	LOC100577472	downstream	7:7268417	7268417	LOC113218567	1	1506380	ligustica & carnica	varroa_inf	meta
7	7:5762037	5762037	LOC100577472	downstream	7:7269808	7269808	LOC113218567	1	1507771	ligustica & carnica	varroa_inf	meta
7	7:5762037	5762037	LOC100577472	downstream	7:7272612	7272612	LOC113218567	1	1510575	ligustica & carnica	varroa_inf	meta
7	7:5762037	5762037	LOC100577472	downstream	7:7323771	7323771	LOC113218567	1	1561734	ligustica & carnica	varroa_inf	meta
7	7:5762037	5762037	LOC100577472	downstream	7:5038881	5038881	LOC409693	1	723156	ligustica & carnica	varroa_inf	meta
7	7:5762037	5762037	LOC100577472	downstream	7:3743759	3743759	LOC409913	1	2018278	ligustica & carnica	varroa_inf	meta
7	7:5762037	5762037	LOC100577472	downstream	7:3743795	3743795	LOC409913	1	2018242	ligustica & carnica	varroa_inf	meta
7	7:5762037	5762037	LOC100577472	downstream	7:3743855	3743855	LOC409913	1	2018182	ligustica & carnica	varroa_inf	meta
7	7:5762037	5762037	LOC100577472	downstream	7:2119014	2119014	LOC411748; LOC113218887	1	3643023	ligustica & carnica	varroa_inf	meta
7	7:5762037	5762037	LOC100577472	downstream	7:4659097	4659097	LOC412643	1	1102940	ligustica & carnica	varroa_inf	meta
7	7:5762037	5762037	LOC100577472	downstream	7:4661438	4661438	LOC412643	1	1100599	ligustica & carnica	varroa_inf	meta
7	7:5762037	5762037	LOC100577472	downstream	7:5842401	5842401	LOC413873	1	80364	ligustica & carnica	varroa_inf	meta
7	7:5762037	5762037	LOC100577472	downstream	7:5842508	5842508	LOC413873	1	80471	ligustica & carnica	varroa_inf	meta
7	7:5762037	5762037	LOC100577472	downstream	7:5849346	5849346	LOC413873	1	87309	ligustica & carnica	varroa_inf	meta
7	7:5762037	5762037	LOC100577472	downstream	7:4994463	4994463	LOC551524	1	767574	ligustica & carnica	varroa_inf	meta
7	7:5762037	5762037	LOC100577472	downstream	7:3776693	3776693	LOC725131	1	1985344	ligustica & carnica	varroa_inf	meta
7	7:5762037	5762037	LOC100577472	downstream	7:3777626	3777626	LOC725131	1	1984411	ligustica & carnica	varroa_inf	meta
7	7:5762037	5762037	LOC100577472	downstream	7:3782731	3782731	LOC725131	1	1979306	ligustica & carnica	varroa_inf	meta
7	7:5762037	5762037	LOC100577472	downstream	7:3783278	3783278	LOC725131	1	1978759	ligustica & carnica	varroa_inf	meta
7	7:5762037	5762037	LOC100577472	downstream	7:3786447	3786447	LOC725131	1	1975590	ligustica & carnica	varroa_inf	meta
7	7:5762037	5762037	LOC100577472	downstream	7:3788080	3788080	LOC725131	1	1973957	ligustica & carnica	varroa_inf	meta
7	7:5762037	5762037	LOC100577472	downstream	7:3922583	3922583	LOC725260	1	1839454	ligustica & carnica	varroa_inf	meta
7	7:5762037	5762037	LOC100577472	downstream	7:4990702	4990702	LOC726362	1	771335	ligustica & carnica	varroa_inf	meta
7	7:5762037	5762037	LOC100577472	downstream	7:5924728	5924728	LOC726401	1	162691	ligustica & carnica	varroa_inf	meta
7	7:5762037	5762037	LOC100577472	downstream	7:5927117	5927117	LOC726401	1	165080	ligustica & carnica	varroa_inf	meta
7	7:5762037	5762037	LOC100577472	downstream	7:5927925	5927925	LOC726401	1	165888	ligustica & carnica	varroa_inf	meta
7	7:5762037	5762037	LOC100577472	downstream	7:5931226	5931226	LOC726401	1	169189	ligustica & carnica	varroa_inf	meta
7	7:5762037	5762037	LOC100577472	downstream	7:5934076	5934076	LOC726401	1	172039	ligustica & carnica	varroa_inf	meta
7	7:5762037	5762037	LOC100577472	downstream	7:5374088	5374088	LOC727091	1	387949	ligustica & carnica	varroa_inf	meta
7	7:5762037	5762037	LOC100577472	downstream	7:5374431	5374431	LOC727091	1	387606	ligustica & carnica	varroa_inf	meta
7	7:5762037	5762037	LOC100577472	downstream	7:5391240	5391240	LOC727091	1	370797	ligustica & carnica	varroa_inf	meta
7	7:5762037	5762037	LOC100577472	downstream	7:7563881	7563881	nAChRa4	1	1801844	ligustica & carnica	varroa_inf	meta
7	7:5762037	5762037	LOC100577472	downstream	7:5712721	5712721	LOC100577472	1	49316	ligustica & carnica	varroa_inf	meta
7	7:5762037	5762037	LOC100577472	downstream	7:5712875	5712875	LOC100577472	1	49162	ligustica & carnica	varroa_inf	meta
7	7:5762037	5762037	LOC100577472	downstream	7:5712897	5712897	LOC100577472	1	49140	ligustica & carnica	varroa_inf	meta
7	7:5762037	5762037	LOC100577472	downstream	7:5712911	5712911	LOC100577472	1	49126	ligustica & carnica	varroa_inf	meta
7	7:5762037	5762037	LOC100577472	downstream	7:5713007	5713007	LOC100577472	1	49030	ligustica & carnica	varroa_inf	meta
7	7:5762037	5762037	LOC100577472	downstream	7:5713471	5713471	LOC100577472	1	48566	ligustica & carnica	varroa_inf	meta
7	7:5762037	5762037	LOC100577472	downstream	7:5713521	5713521	LOC100577472	1	48516	ligustica & carnica	varroa_inf	meta
7	7:5762037	5762037	LOC100577472	downstream	7:5716930	5716930	LOC100577472	1	45107	ligustica & carnica	varroa_inf	meta
7	7:5762037	5762037	LOC100577472	downstream	7:5717050	5717050	LOC100577472	1	44987	ligustica & carnica	varroa_inf	meta
7	7:5762037	5762037	LOC100577472	downstream	7:5717332	5717332	LOC100577472	1	44705	ligustica & carnica	varroa_inf	meta
7	7:5762037	5762037	LOC100577472	downstream	7:5718673	5718673	LOC100577472	1	43364	ligustica & carnica	varroa_inf	meta
7	7:5762037	5762037	LOC100577472	downstream	7:5718675	5718675	LOC100577472	1	43362	ligustica & carnica	varroa_inf	meta
7	7:5762037	5762037	LOC100577472	downstream	7:5753039	5753039	LOC100577472	1	8998	ligustica & carnica	varroa_inf	meta
3	3:6206342	6206342	LOC551170	in	3:6225156	6225156	LOC551170	1	18814	hybrids	mnr	meta
3	3:6206342	6206342	LOC551170	in	3:6080165	6080165	LOC102654169	1	126177	mellifera	mnr	meta
3	3:6206342	6206342	LOC551170	in	3:5790961	5790961	LOC410951	1	415381	mellifera	mnr	meta
3	3:6206342	6206342	LOC551170	in	3:6193584	6193584	LOC551170	1	12758	mellifera	mnr	meta
3	3:6206342	6206342	LOC551170	in	3:6195060	6195060	LOC551170	1	11282	mellifera	mnr	meta
14	14:6686131	6686131	LOC413466	in	14:6686133	6686133	LOC413466	1	2	hybrids	recap	meta
14	14:6686131	6686131	LOC413466	in	14:6686138	6686138	LOC413466	0.84994	7	hybrids	recap	meta
14	14:6686131	6686131	LOC413466	in	14:6686314	6686314	LOC413466	0.920229	183	hybrids	recap	meta
14	14:6686131	6686131	LOC413466	in	14:6689163	6689163	LOC413466	0.840147	3032	hybrids	recap	meta
14	14:6686131	6686131	LOC413466	in	14:6689172	6689172	LOC413466	0.840658	3041	hybrids	recap	meta
14	14:6686131	6686131	LOC413466	in	14:6689510	6689510	LOC413466	0.818937	3379	hybrids	recap	meta
14	14:6686131	6686131	LOC413466	in	14:6689636	6689636	LOC413466	0.837798	3505	hybrids	recap	meta
14	14:6686131	6686131	LOC413466	in	14:6695729	6695729	LOC413466	0.840987	9598	hybrids	recap	meta
14	14:6686131	6686131	LOC413466	in	14:6695801	6695801	LOC413466	0.840987	9670	hybrids	recap	meta
14	14:6686131	6686131	LOC413466	in	14:6695820	6695820	LOC413466	0.840987	9689	hybrids	recap	meta
14	14:6686131	6686131	LOC413466	in	14:6686133	6686133	LOC413466	1	2	ligustica & carnica	recap	meta
14	14:6686131	6686131	LOC413466	in	14:6565694	6565694	LOC100577840	1	120437	mellifera	recap	meta
14	14:6686131	6686131	LOC413466	in	14:6611162	6611162	LOC102655994	1	74969	mellifera	recap	meta
14	14:6686131	6686131	LOC413466	in	14:6611280	6611280	LOC102655994	1	74851	mellifera	recap	meta
14	14:6686131	6686131	LOC413466	in	14:6611746	6611746	LOC102655994	1	74385	mellifera	recap	meta
14	14:6686131	6686131	LOC413466	in	14:6611900	6611900	LOC102655994	1	74231	mellifera	recap	meta
14	14:6686131	6686131	LOC413466	in	14:6611971	6611971	LOC102655994	1	74160	mellifera	recap	meta
14	14:6686131	6686131	LOC413466	in	14:6612139	6612139	LOC102655994	1	73992	mellifera	recap	meta
14	14:6686131	6686131	LOC413466	in	14:6612940	6612940	LOC102655994	1	73191	mellifera	recap	meta
14	14:6686131	6686131	LOC413466	in	14:6628672	6628672	LOC113219217	1	57459	mellifera	recap	meta
14	14:6686131	6686131	LOC413466	in	14:6618997	6618997	LOC409084	1	67134	mellifera	recap	meta
14	14:6686131	6686131	LOC413466	in	14:6619015	6619015	LOC409084	1	67116	mellifera	recap	meta
14	14:6686131	6686131	LOC413466	in	14:6620168	6620168	LOC409084	1	65963	mellifera	recap	meta
14	14:6686131	6686131	LOC413466	in	14:6620465	6620465	LOC409084	1	65666	mellifera	recap	meta
14	14:6686131	6686131	LOC413466	in	14:6620486	6620486	LOC409084	1	65645	mellifera	recap	meta
14	14:6686131	6686131	LOC413466	in	14:6621485	6621485	LOC409084	1	64646	mellifera	recap	meta
14	14:6686131	6686131	LOC413466	in	14:6621524	6621524	LOC409084	1	64607	mellifera	recap	meta
14	14:6686131	6686131	LOC413466	in	14:6623678	6623678	LOC409084	1	62453	mellifera	recap	meta
14	14:6686131	6686131	LOC413466	in	14:6623686	6623686	LOC409084	1	62445	mellifera	recap	meta
14	14:6686131	6686131	LOC413466	in	14:6623734	6623734	LOC409084	1	62397	mellifera	recap	meta
14	14:6686131	6686131	LOC413466	in	14:6623830	6623830	LOC409084	1	62301	mellifera	recap	meta
14	14:6686131	6686131	LOC413466	in	14:6624573	6624573	LOC409084	1	61558	mellifera	recap	meta
14	14:6686131	6686131	LOC413466	in	14:6496814	6496814	LOC409752	1	189317	mellifera	recap	meta
14	14:6686131	6686131	LOC413466	in	14:6497122	6497122	LOC409752	1	189009	mellifera	recap	meta
14	14:6686131	6686131	LOC413466	in	14:6585626	6585626	LOC412070	1	100505	mellifera	recap	meta
14	14:6686131	6686131	LOC413466	in	14:6585831	6585831	LOC412070	1	100300	mellifera	recap	meta
14	14:6686131	6686131	LOC413466	in	14:6596432	6596432	LOC412074	1	89699	mellifera	recap	meta
14	14:6686131	6686131	LOC413466	in	14:6597760	6597760	LOC412074	1	88371	mellifera	recap	meta
14	14:6686131	6686131	LOC413466	in	14:6598690	6598690	LOC412074	1	87441	mellifera	recap	meta
14	14:6686131	6686131	LOC413466	in	14:6598882	6598882	LOC412074	1	87249	mellifera	recap	meta
14	14:6686131	6686131	LOC413466	in	14:6599124	6599124	LOC412074	1	87007	mellifera	recap	meta
14	14:6686131	6686131	LOC413466	in	14:6599332	6599332	LOC412074	1	86799	mellifera	recap	meta
14	14:6686131	6686131	LOC413466	in	14:6600303	6600303	LOC412074	1	85828	mellifera	recap	meta
14	14:6686131	6686131	LOC413466	in	14:6600359	6600359	LOC412074	1	85772	mellifera	recap	meta
14	14:6686131	6686131	LOC413466	in	14:6601117	6601117	LOC412074	1	85014	mellifera	recap	meta
14	14:6686131	6686131	LOC413466	in	14:6602001	6602001	LOC412074	1	84130	mellifera	recap	meta
14	14:6686131	6686131	LOC413466	in	14:6602104	6602104	LOC412074	1	84027	mellifera	recap	meta
14	14:6686131	6686131	LOC413466	in	14:6602331	6602331	LOC412074	1	83800	mellifera	recap	meta
14	14:6686131	6686131	LOC413466	in	14:6602445	6602445	LOC412074	1	83686	mellifera	recap	meta
14	14:6686131	6686131	LOC413466	in	14:6602751	6602751	LOC412074	1	83380	mellifera	recap	meta
14	14:6686131	6686131	LOC413466	in	14:6602821	6602821	LOC412074	1	83310	mellifera	recap	meta
14	14:6686131	6686131	LOC413466	in	14:6602831	6602831	LOC412074	1	83300	mellifera	recap	meta
14	14:6686131	6686131	LOC413466	in	14:6603029	6603029	LOC412074	1	83102	mellifera	recap	meta
14	14:6686131	6686131	LOC413466	in	14:6572081	6572081	LOC412320	1	114050	mellifera	recap	meta
14	14:6686131	6686131	LOC413466	in	14:6572742	6572742	LOC412320	1	113389	mellifera	recap	meta
14	14:6686131	6686131	LOC413466	in	14:6573202	6573202	LOC412320	1	112929	mellifera	recap	meta
14	14:6686131	6686131	LOC413466	in	14:6573308	6573308	LOC412320	1	112823	mellifera	recap	meta
14	14:6686131	6686131	LOC413466	in	14:6573325	6573325	LOC412320	1	112806	mellifera	recap	meta
14	14:6686131	6686131	LOC413466	in	14:6643886	6643886	LOC412617	1	42245	mellifera	recap	meta
14	14:6686131	6686131	LOC413466	in	14:6644275	6644275	LOC412617	1	41856	mellifera	recap	meta
14	14:6686131	6686131	LOC413466	in	14:6575239	6575239	LOC550686	1	110892	mellifera	recap	meta
14	14:6686131	6686131	LOC413466	in	14:6575325	6575325	LOC550686	1	110806	mellifera	recap	meta
14	14:6686131	6686131	LOC413466	in	14:6575841	6575841	LOC550686	1	110290	mellifera	recap	meta
14	14:6686131	6686131	LOC413466	in	14:6575856	6575856	LOC550686	1	110275	mellifera	recap	meta
14	14:6686131	6686131	LOC413466	in	14:6576795	6576795	LOC550686	1	109336	mellifera	recap	meta
14	14:6686131	6686131	LOC413466	in	14:6578064	6578064	LOC550686	1	108067	mellifera	recap	meta
14	14:6686131	6686131	LOC413466	in	14:6578565	6578565	LOC550686	1	107566	mellifera	recap	meta
14	14:6686131	6686131	LOC413466	in	14:6578876	6578876	LOC550686	1	107255	mellifera	recap	meta
14	14:6686131	6686131	LOC413466	in	14:6655628	6655628	LOC551618	1	30503	mellifera	recap	meta
14	14:6686131	6686131	LOC413466	in	14:6656827	6656827	LOC551618	1	29304	mellifera	recap	meta
14	14:6686131	6686131	LOC413466	in	14:6657006	6657006	LOC551618	1	29125	mellifera	recap	meta
14	14:6686131	6686131	LOC413466	in	14:6588117	6588117	LOC726867	1	98014	mellifera	recap	meta
14	14:6686131	6686131	LOC413466	in	14:6588910	6588910	LOC726867	1	97221	mellifera	recap	meta
14	14:6686131	6686131	LOC413466	in	14:6589819	6589819	LOC726867	1	96312	mellifera	recap	meta
14	14:6686131	6686131	LOC413466	in	14:6590788	6590788	LOC726867	1	95343	mellifera	recap	meta
14	14:6686131	6686131	LOC413466	in	14:6567726	6567726	LOC726906	1	118405	mellifera	recap	meta
14	14:6686131	6686131	LOC413466	in	14:6568015	6568015	LOC726906	1	118116	mellifera	recap	meta
14	14:6686131	6686131	LOC413466	in	14:6568499	6568499	LOC726906	1	117632	mellifera	recap	meta
14	14:6686131	6686131	LOC413466	in	14:6568528	6568528	LOC726906	1	117603	mellifera	recap	meta
14	14:6686131	6686131	LOC413466	in	14:6568582	6568582	LOC726906	1	117549	mellifera	recap	meta
14	14:6686131	6686131	LOC413466	in	14:6569884	6569884	LOC726906	1	116247	mellifera	recap	meta
14	14:6686131	6686131	LOC413466	in	14:6630307	6630307	LOC726928	1	55824	mellifera	recap	meta
14	14:6686131	6686131	LOC413466	in	14:6631700	6631700	LOC726928	1	54431	mellifera	recap	meta
14	14:6686131	6686131	LOC413466	in	14:6631947	6631947	LOC726928	1	54184	mellifera	recap	meta
14	14:6686131	6686131	LOC413466	in	14:6632596	6632596	LOC726928	1	53535	mellifera	recap	meta
14	14:6686131	6686131	LOC413466	in	14:6633625	6633625	LOC726928	1	52506	mellifera	recap	meta
14	14:6686131	6686131	LOC413466	in	14:6593997	6593997	LOC726961	1	92134	mellifera	recap	meta
14	14:6686131	6686131	LOC413466	in	14:6595435	6595435	LOC726961	1	90696	mellifera	recap	meta
14	14:6686131	6686131	LOC413466	in	14:6547088	6547088	LOC727486	1	139043	mellifera	recap	meta
14	14:6686131	6686131	LOC413466	in	14:6554307	6554307	LOC727486	1	131824	mellifera	recap	meta
14	14:6686131	6686131	LOC413466	in	14:6561223	6561223	LOC727486	1	124908	mellifera	recap	meta
14	14:6686131	6686131	LOC413466	in	14:6561227	6561227	LOC727486	1	124904	mellifera	recap	meta
14	14:6686131	6686131	LOC413466	in	14:6561326	6561326	LOC727486	1	124805	mellifera	recap	meta
14	14:6686131	6686131	LOC413466	in	14:6561367	6561367	LOC727486	1	124764	mellifera	recap	meta
14	14:6686131	6686131	LOC413466	in	14:6561534	6561534	LOC727486	1	124597	mellifera	recap	meta
14	14:6686131	6686131	LOC413466	in	14:6561602	6561602	LOC727486	1	124529	mellifera	recap	meta
14	14:6686131	6686131	LOC413466	in	14:6561884	6561884	LOC727486	1	124247	mellifera	recap	meta
14	14:6686131	6686131	LOC413466	in	14:6669142	6669142	LOC413466	1	16989	mellifera	recap	meta
14	14:6686131	6686131	LOC413466	in	14:6669322	6669322	LOC413466	1	16809	mellifera	recap	meta
14	14:6686131	6686131	LOC413466	in	14:6671284	6671284	LOC413466	1	14847	mellifera	recap	meta
14	14:6686131	6686131	LOC413466	in	14:6671287	6671287	LOC413466	1	14844	mellifera	recap	meta
14	14:6686131	6686131	LOC413466	in	14:6671307	6671307	LOC413466	1	14824	mellifera	recap	meta
14	14:6686131	6686131	LOC413466	in	14:6677508	6677508	LOC413466	1	8623	mellifera	recap	meta
14	14:6686131	6686131	LOC413466	in	14:6678463	6678463	LOC413466	1	7668	mellifera	recap	meta
14	14:6686131	6686131	LOC413466	in	14:6678993	6678993	LOC413466	1	7138	mellifera	recap	meta
14	14:6686131	6686131	LOC413466	in	14:6680985	6680985	LOC413466	1	5146	mellifera	recap	meta
14	14:6686131	6686131	LOC413466	in	14:6681563	6681563	LOC413466	1	4568	mellifera	recap	meta
14	14:6686131	6686131	LOC413466	in	14:6681786	6681786	LOC413466	1	4345	mellifera	recap	meta
14	14:6686131	6686131	LOC413466	in	14:6681996	6681996	LOC413466	1	4135	mellifera	recap	meta
14	14:6686131	6686131	LOC413466	in	14:6682515	6682515	LOC413466	1	3616	mellifera	recap	meta
14	14:6686131	6686131	LOC413466	in	14:6682971	6682971	LOC413466	1	3160	mellifera	recap	meta
14	14:6686131	6686131	LOC413466	in	14:6682973	6682973	LOC413466	1	3158	mellifera	recap	meta
14	14:6686131	6686131	LOC413466	in	14:6683035	6683035	LOC413466	1	3096	mellifera	recap	meta
14	14:6686131	6686131	LOC413466	in	14:6683047	6683047	LOC413466	1	3084	mellifera	recap	meta
14	14:6686131	6686131	LOC413466	in	14:6683080	6683080	LOC413466	1	3051	mellifera	recap	meta
14	14:6686131	6686131	LOC413466	in	14:6683979	6683979	LOC413466	1	2152	mellifera	recap	meta
14	14:6686131	6686131	LOC413466	in	14:6685449	6685449	LOC413466	1	682	mellifera	recap	meta
14	14:6686131	6686131	LOC413466	in	14:6686133	6686133	LOC413466	1	2	mellifera	recap	meta
14	14:6686131	6686131	LOC413466	in	14:6686138	6686138	LOC413466	1	7	mellifera	recap	meta
14	14:6686131	6686131	LOC413466	in	14:6686359	6686359	LOC413466	1	228	mellifera	recap	meta
14	14:6686131	6686131	LOC413466	in	14:6687849	6687849	LOC413466	1	1718	mellifera	recap	meta
14	14:6686131	6686131	LOC413466	in	14:6689163	6689163	LOC413466	1	3032	mellifera	recap	meta
14	14:6686131	6686131	LOC413466	in	14:6689172	6689172	LOC413466	1	3041	mellifera	recap	meta
14	14:6686131	6686131	LOC413466	in	14:6689457	6689457	LOC413466	1	3326	mellifera	recap	meta
14	14:6686131	6686131	LOC413466	in	14:6690283	6690283	LOC413466	1	4152	mellifera	recap	meta
14	14:6686131	6686131	LOC413466	in	14:6690294	6690294	LOC413466	1	4163	mellifera	recap	meta
14	14:6686131	6686131	LOC413466	in	14:6691277	6691277	LOC413466	1	5146	mellifera	recap	meta
14	14:6686131	6686131	LOC413466	in	14:6693715	6693715	LOC413466	1	7584	mellifera	recap	meta
14	14:6686131	6686131	LOC413466	in	14:6693734	6693734	LOC413466	1	7603	mellifera	recap	meta
14	14:6686131	6686131	LOC413466	in	14:6693996	6693996	LOC413466	1	7865	mellifera	recap	meta
14	14:6686131	6686131	LOC413466	in	14:6694192	6694192	LOC413466	1	8061	mellifera	recap	meta
14	14:6686131	6686131	LOC413466	in	14:6694774	6694774	LOC413466	1	8643	mellifera	recap	meta
14	14:6686131	6686131	LOC413466	in	14:6696320	6696320	LOC413466	1	10189	mellifera	recap	meta
14	14:6686131	6686131	LOC413466	in	14:6696346	6696346	LOC413466	1	10215	mellifera	recap	meta
14	14:6686131	6686131	LOC413466	in	14:6696797	6696797	LOC413466	1	10666	mellifera	recap	meta
14	14:6686131	6686131	LOC413466	in	14:6696946	6696946	LOC413466	1	10815	mellifera	recap	meta
14	14:6686131	6686131	LOC413466	in	14:6696953	6696953	LOC413466	1	10822	mellifera	recap	meta
14	14:6686131	6686131	LOC413466	in	14:6696958	6696958	LOC413466	1	10827	mellifera	recap	meta
14	14:6686131	6686131	LOC413466	in	14:6696963	6696963	LOC413466	1	10832	mellifera	recap	meta
14	14:6686131	6686131	LOC413466	in	14:6696989	6696989	LOC413466	1	10858	mellifera	recap	meta
14	14:6686131	6686131	LOC413466	in	14:6701038	6701038	LOC413466	1	14907	mellifera	recap	meta
14	14:6686131	6686131	LOC413466	in	14:6701039	6701039	LOC413466	1	14908	mellifera	recap	meta
14	14:6686131	6686131	LOC413466	in	14:6701074	6701074	LOC413466	1	14943	mellifera	recap	meta
14	14:6686131	6686131	LOC413466	in	14:6703852	6703852	LOC413466	1	17721	mellifera	recap	meta
14	14:6686131	6686131	LOC413466	in	14:6703956	6703956	LOC413466	1	17825	mellifera	recap	meta
14	14:6686131	6686131	LOC413466	in	14:6706174	6706174	LOC413466	1	20043	mellifera	recap	meta
14	14:6686131	6686131	LOC413466	in	14:6706384	6706384	LOC413466	1	20253	mellifera	recap	meta
14	14:6686131	6686131	LOC413466	in	14:6728980	6728980	LOC413466	1	42849	mellifera	recap	meta
14	14:6686131	6686131	LOC413466	in	14:6729467	6729467	LOC413466	1	43336	mellifera	recap	meta
5	5:6761414	6761414	LOC100578444; LOC724169	upstream; downstream	5:2789243	2789243	CSP4	1	3972171	ligustica & carnica	recap	meta
5	5:6761414	6761414	LOC100578444; LOC724169	upstream; downstream	5:2789803	2789803	CSP4	1	3971611	ligustica & carnica	recap	meta
5	5:6761414	6761414	LOC100578444; LOC724169	upstream; downstream	5:3567277	3567277	Dsx	1	3194137	ligustica & carnica	recap	meta
5	5:6761414	6761414	LOC100578444; LOC724169	upstream; downstream	5:3570383	3570383	Dsx	1	3191031	ligustica & carnica	recap	meta
5	5:6761414	6761414	LOC100578444; LOC724169	upstream; downstream	5:3577815	3577815	Dsx	1	3183599	ligustica & carnica	recap	meta
5	5:6761414	6761414	LOC100578444; LOC724169	upstream; downstream	5:3578040	3578040	Dsx	1	3183374	ligustica & carnica	recap	meta
5	5:6761414	6761414	LOC100578444; LOC724169	upstream; downstream	5:3578041	3578041	Dsx	1	3183373	ligustica & carnica	recap	meta
5	5:6761414	6761414	LOC100578444; LOC724169	upstream; downstream	5:3578044	3578044	Dsx	1	3183370	ligustica & carnica	recap	meta
5	5:6761414	6761414	LOC100578444; LOC724169	upstream; downstream	5:3578853	3578853	Dsx	1	3182561	ligustica & carnica	recap	meta
5	5:6761414	6761414	LOC100578444; LOC724169	upstream; downstream	5:3578911	3578911	Dsx	1	3182503	ligustica & carnica	recap	meta
5	5:6761414	6761414	LOC100578444; LOC724169	upstream; downstream	5:3578918	3578918	Dsx	1	3182496	ligustica & carnica	recap	meta
5	5:6761414	6761414	LOC100578444; LOC724169	upstream; downstream	5:3579243	3579243	Dsx	1	3182171	ligustica & carnica	recap	meta
5	5:6761414	6761414	LOC100578444; LOC724169	upstream; downstream	5:7350454	7350454	IF-2mt	1	589040	ligustica & carnica	recap	meta
5	5:6761414	6761414	LOC100578444; LOC724169	upstream; downstream	5:8919189	8919189	LOC100576129	1	2157775	ligustica & carnica	recap	meta
5	5:6761414	6761414	LOC100578444; LOC724169	upstream; downstream	5:8943410	8943410	LOC100576129	1	2181996	ligustica & carnica	recap	meta
5	5:6761414	6761414	LOC100578444; LOC724169	upstream; downstream	5:8944337	8944337	LOC100576129	1	2182923	ligustica & carnica	recap	meta
5	5:6761414	6761414	LOC100578444; LOC724169	upstream; downstream	5:8949386	8949386	LOC100576129	1	2187972	ligustica & carnica	recap	meta
5	5:6761414	6761414	LOC100578444; LOC724169	upstream; downstream	5:8991581	8991581	LOC100576129	1	2230167	ligustica & carnica	recap	meta
5	5:6761414	6761414	LOC100578444; LOC724169	upstream; downstream	5:8994707	8994707	LOC100576129	1	2233293	ligustica & carnica	recap	meta
5	5:6761414	6761414	LOC100578444; LOC724169	upstream; downstream	5:9025336	9025336	LOC100576129	1	2263922	ligustica & carnica	recap	meta
5	5:6761414	6761414	LOC100578444; LOC724169	upstream; downstream	5:9027222	9027222	LOC100576129	1	2265808	ligustica & carnica	recap	meta
5	5:6761414	6761414	LOC100578444; LOC724169	upstream; downstream	5:9028301	9028301	LOC100576129	1	2266887	ligustica & carnica	recap	meta
5	5:6761414	6761414	LOC100578444; LOC724169	upstream; downstream	5:8809427	8809427	LOC100576196	1	2048013	ligustica & carnica	recap	meta
5	5:6761414	6761414	LOC100578444; LOC724169	upstream; downstream	5:8819055	8819055	LOC100576196	1	2057641	ligustica & carnica	recap	meta
5	5:6761414	6761414	LOC100578444; LOC724169	upstream; downstream	5:2815693	2815693	LOC100576449	1	3945721	ligustica & carnica	recap	meta
5	5:6761414	6761414	LOC100578444; LOC724169	upstream; downstream	5:2815710	2815710	LOC100576449	1	3945704	ligustica & carnica	recap	meta
5	5:6761414	6761414	LOC100578444; LOC724169	upstream; downstream	5:2815715	2815715	LOC100576449	1	3945699	ligustica & carnica	recap	meta
5	5:6761414	6761414	LOC100578444; LOC724169	upstream; downstream	5:2828872	2828872	LOC100576449	1	3932542	ligustica & carnica	recap	meta
5	5:6761414	6761414	LOC100578444; LOC724169	upstream; downstream	5:5056671	5056671	LOC100577231; LOC113218785	1	1704743	ligustica & carnica	recap	meta
5	5:6761414	6761414	LOC100578444; LOC724169	upstream; downstream	5:5059085	5059085	LOC100577231; LOC113218785	1	1702329	ligustica & carnica	recap	meta
5	5:6761414	6761414	LOC100578444; LOC724169	upstream; downstream	5:5152147	5152147	LOC100578151	1	1609267	ligustica & carnica	recap	meta
5	5:6761414	6761414	LOC100578444; LOC724169	upstream; downstream	5:6448073	6448073	LOC100578665	1	313341	ligustica & carnica	recap	meta
5	5:6761414	6761414	LOC100578444; LOC724169	upstream; downstream	5:6448522	6448522	LOC100578665	1	312892	ligustica & carnica	recap	meta
5	5:6761414	6761414	LOC100578444; LOC724169	upstream; downstream	5:7049544	7049544	LOC102655904	1	288130	ligustica & carnica	recap	meta
5	5:6761414	6761414	LOC100578444; LOC724169	upstream; downstream	5:4982175	4982175	LOC113218800	1	1779239	ligustica & carnica	recap	meta
5	5:6761414	6761414	LOC100578444; LOC724169	upstream; downstream	5:1301699	1301699	LOC408822	1	5459715	ligustica & carnica	recap	meta
5	5:6761414	6761414	LOC100578444; LOC724169	upstream; downstream	5:1340508	1340508	LOC408822	1	5420906	ligustica & carnica	recap	meta
5	5:6761414	6761414	LOC100578444; LOC724169	upstream; downstream	5:1347413	1347413	LOC408822	1	5414001	ligustica & carnica	recap	meta
5	5:6761414	6761414	LOC100578444; LOC724169	upstream; downstream	5:1407754	1407754	LOC408822	1	5353660	ligustica & carnica	recap	meta
5	5:6761414	6761414	LOC100578444; LOC724169	upstream; downstream	5:1418359	1418359	LOC408822	1	5343055	ligustica & carnica	recap	meta
5	5:6761414	6761414	LOC100578444; LOC724169	upstream; downstream	5:1418830	1418830	LOC408822	1	5342584	ligustica & carnica	recap	meta
5	5:6761414	6761414	LOC100578444; LOC724169	upstream; downstream	5:1418851	1418851	LOC408822	1	5342563	ligustica & carnica	recap	meta
5	5:6761414	6761414	LOC100578444; LOC724169	upstream; downstream	5:4314700	4314700	LOC408824	1	2446714	ligustica & carnica	recap	meta
5	5:6761414	6761414	LOC100578444; LOC724169	upstream; downstream	5:4321098	4321098	LOC408824	1	2440316	ligustica & carnica	recap	meta
5	5:6761414	6761414	LOC100578444; LOC724169	upstream; downstream	5:4329380	4329380	LOC408824	1	2432034	ligustica & carnica	recap	meta
5	5:6761414	6761414	LOC100578444; LOC724169	upstream; downstream	5:4333460	4333460	LOC408824	1	2427954	ligustica & carnica	recap	meta
5	5:6761414	6761414	LOC100578444; LOC724169	upstream; downstream	5:4333462	4333462	LOC408824	1	2427952	ligustica & carnica	recap	meta
5	5:6761414	6761414	LOC100578444; LOC724169	upstream; downstream	5:4357501	4357501	LOC408824	1	2403913	ligustica & carnica	recap	meta
5	5:6761414	6761414	LOC100578444; LOC724169	upstream; downstream	5:4417107	4417107	LOC408824	1	2344307	ligustica & carnica	recap	meta
5	5:6761414	6761414	LOC100578444; LOC724169	upstream; downstream	5:4464721	4464721	LOC408824	1	2296693	ligustica & carnica	recap	meta
5	5:6761414	6761414	LOC100578444; LOC724169	upstream; downstream	5:4472976	4472976	LOC408824	1	2288438	ligustica & carnica	recap	meta
5	5:6761414	6761414	LOC100578444; LOC724169	upstream; downstream	5:4485280	4485280	LOC408824	1	2276134	ligustica & carnica	recap	meta
5	5:6761414	6761414	LOC100578444; LOC724169	upstream; downstream	5:4486527	4486527	LOC408824	1	2274887	ligustica & carnica	recap	meta
5	5:6761414	6761414	LOC100578444; LOC724169	upstream; downstream	5:4488763	4488763	LOC408824	1	2272651	ligustica & carnica	recap	meta
5	5:6761414	6761414	LOC100578444; LOC724169	upstream; downstream	5:4513412	4513412	LOC408824	1	2248002	ligustica & carnica	recap	meta
5	5:6761414	6761414	LOC100578444; LOC724169	upstream; downstream	5:4555201	4555201	LOC408824	1	2206213	ligustica & carnica	recap	meta
5	5:6761414	6761414	LOC100578444; LOC724169	upstream; downstream	5:4557955	4557955	LOC408824	1	2203459	ligustica & carnica	recap	meta
5	5:6761414	6761414	LOC100578444; LOC724169	upstream; downstream	5:4561390	4561390	LOC408824	1	2200024	ligustica & carnica	recap	meta
5	5:6761414	6761414	LOC100578444; LOC724169	upstream; downstream	5:4586069	4586069	LOC408824	1	2175345	ligustica & carnica	recap	meta
5	5:6761414	6761414	LOC100578444; LOC724169	upstream; downstream	5:4365371	4365371	LOC408824; LOC113218793	1	2396043	ligustica & carnica	recap	meta
5	5:6761414	6761414	LOC100578444; LOC724169	upstream; downstream	5:4385142	4385142	LOC408824; LOC113218793	1	2376272	ligustica & carnica	recap	meta
5	5:6761414	6761414	LOC100578444; LOC724169	upstream; downstream	5:4385548	4385548	LOC408824; LOC113218793	1	2375866	ligustica & carnica	recap	meta
5	5:6761414	6761414	LOC100578444; LOC724169	upstream; downstream	5:4406970	4406970	LOC408824; LOC113218793	1	2354444	ligustica & carnica	recap	meta
5	5:6761414	6761414	LOC100578444; LOC724169	upstream; downstream	5:4411895	4411895	LOC408824; LOC113218793	1	2349519	ligustica & carnica	recap	meta
5	5:6761414	6761414	LOC100578444; LOC724169	upstream; downstream	5:4454254	4454254	LOC408824; LOC113218795	1	2307160	ligustica & carnica	recap	meta
5	5:6761414	6761414	LOC100578444; LOC724169	upstream; downstream	5:5742206	5742206	LOC408827	1	1019208	ligustica & carnica	recap	meta
5	5:6761414	6761414	LOC100578444; LOC724169	upstream; downstream	5:5744659	5744659	LOC408827	1	1016755	ligustica & carnica	recap	meta
5	5:6761414	6761414	LOC100578444; LOC724169	upstream; downstream	5:5868803	5868803	LOC408830	1	892611	ligustica & carnica	recap	meta
5	5:6761414	6761414	LOC100578444; LOC724169	upstream; downstream	5:8542514	8542514	LOC408835	1	1781100	ligustica & carnica	recap	meta
5	5:6761414	6761414	LOC100578444; LOC724169	upstream; downstream	5:8547806	8547806	LOC408835	1	1786392	ligustica & carnica	recap	meta
5	5:6761414	6761414	LOC100578444; LOC724169	upstream; downstream	5:8860480	8860480	LOC408836	1	2099066	ligustica & carnica	recap	meta
5	5:6761414	6761414	LOC100578444; LOC724169	upstream; downstream	5:8865618	8865618	LOC408836	1	2104204	ligustica & carnica	recap	meta
5	5:6761414	6761414	LOC100578444; LOC724169	upstream; downstream	5:8875766	8875766	LOC408836	1	2114352	ligustica & carnica	recap	meta
5	5:6761414	6761414	LOC100578444; LOC724169	upstream; downstream	5:8878380	8878380	LOC408836	1	2116966	ligustica & carnica	recap	meta
5	5:6761414	6761414	LOC100578444; LOC724169	upstream; downstream	5:9822278	9822278	LOC408839	1	3060864	ligustica & carnica	recap	meta
5	5:6761414	6761414	LOC100578444; LOC724169	upstream; downstream	5:9824548	9824548	LOC408839	1	3063134	ligustica & carnica	recap	meta
5	5:6761414	6761414	LOC100578444; LOC724169	upstream; downstream	5:9827358	9827358	LOC408839	1	3065944	ligustica & carnica	recap	meta
5	5:6761414	6761414	LOC100578444; LOC724169	upstream; downstream	5:9827404	9827404	LOC408839	1	3065990	ligustica & carnica	recap	meta
5	5:6761414	6761414	LOC100578444; LOC724169	upstream; downstream	5:9827579	9827579	LOC408839	1	3066165	ligustica & carnica	recap	meta
5	5:6761414	6761414	LOC100578444; LOC724169	upstream; downstream	5:9835975	9835975	LOC408839	1	3074561	ligustica & carnica	recap	meta
5	5:6761414	6761414	LOC100578444; LOC724169	upstream; downstream	5:9818796	9818796	LOC408839; LOC100578156	1	3057382	ligustica & carnica	recap	meta
5	5:6761414	6761414	LOC100578444; LOC724169	upstream; downstream	5:9819637	9819637	LOC408839; LOC100578156	1	3058223	ligustica & carnica	recap	meta
5	5:6761414	6761414	LOC100578444; LOC724169	upstream; downstream	5:9819743	9819743	LOC408839; LOC100578156	1	3058329	ligustica & carnica	recap	meta
5	5:6761414	6761414	LOC100578444; LOC724169	upstream; downstream	5:9819829	9819829	LOC408839; LOC100578156	1	3058415	ligustica & carnica	recap	meta
5	5:6761414	6761414	LOC100578444; LOC724169	upstream; downstream	5:9733601	9733601	LOC408840; LOC102654429	1	2972187	ligustica & carnica	recap	meta
5	5:6761414	6761414	LOC100578444; LOC724169	upstream; downstream	5:9735318	9735318	LOC408840; LOC102654429	1	2973904	ligustica & carnica	recap	meta
5	5:6761414	6761414	LOC100578444; LOC724169	upstream; downstream	5:9736837	9736837	LOC408840; LOC102654429	1	2975423	ligustica & carnica	recap	meta
5	5:6761414	6761414	LOC100578444; LOC724169	upstream; downstream	5:9748162	9748162	LOC408840; LOC113218769	1	2986748	ligustica & carnica	recap	meta
5	5:6761414	6761414	LOC100578444; LOC724169	upstream; downstream	5:10368354	10368354	LOC408844	1	3606940	ligustica & carnica	recap	meta
5	5:6761414	6761414	LOC100578444; LOC724169	upstream; downstream	5:10393101	10393101	LOC408844	1	3631687	ligustica & carnica	recap	meta
5	5:6761414	6761414	LOC100578444; LOC724169	upstream; downstream	5:10399145	10399145	LOC408844	1	3637731	ligustica & carnica	recap	meta
5	5:6761414	6761414	LOC100578444; LOC724169	upstream; downstream	5:10407035	10407035	LOC408844	1	3645621	ligustica & carnica	recap	meta
5	5:6761414	6761414	LOC100578444; LOC724169	upstream; downstream	5:12239208	12239208	LOC408862	1	5477794	ligustica & carnica	recap	meta
5	5:6761414	6761414	LOC100578444; LOC724169	upstream; downstream	5:12245805	12245805	LOC408862	1	5484391	ligustica & carnica	recap	meta
5	5:6761414	6761414	LOC100578444; LOC724169	upstream; downstream	5:12249859	12249859	LOC408862	1	5488445	ligustica & carnica	recap	meta
5	5:6761414	6761414	LOC100578444; LOC724169	upstream; downstream	5:12355615	12355615	LOC408862	1	5594201	ligustica & carnica	recap	meta
5	5:6761414	6761414	LOC100578444; LOC724169	upstream; downstream	5:12360763	12360763	LOC408862	1	5599349	ligustica & carnica	recap	meta
5	5:6761414	6761414	LOC100578444; LOC724169	upstream; downstream	5:12403218	12403218	LOC408862	1	5641804	ligustica & carnica	recap	meta
5	5:6761414	6761414	LOC100578444; LOC724169	upstream; downstream	5:12403593	12403593	LOC408862	1	5642179	ligustica & carnica	recap	meta
5	5:6761414	6761414	LOC100578444; LOC724169	upstream; downstream	5:12404914	12404914	LOC408862	1	5643500	ligustica & carnica	recap	meta
5	5:6761414	6761414	LOC100578444; LOC724169	upstream; downstream	5:12404937	12404937	LOC408862	1	5643523	ligustica & carnica	recap	meta
5	5:6761414	6761414	LOC100578444; LOC724169	upstream; downstream	5:12405227	12405227	LOC408862	1	5643813	ligustica & carnica	recap	meta
5	5:6761414	6761414	LOC100578444; LOC724169	upstream; downstream	5:12408823	12408823	LOC408862	1	5647409	ligustica & carnica	recap	meta
5	5:6761414	6761414	LOC100578444; LOC724169	upstream; downstream	5:12409491	12409491	LOC408862	1	5648077	ligustica & carnica	recap	meta
5	5:6761414	6761414	LOC100578444; LOC724169	upstream; downstream	5:12410092	12410092	LOC408862	1	5648678	ligustica & carnica	recap	meta
5	5:6761414	6761414	LOC100578444; LOC724169	upstream; downstream	5:12548667	12548667	LOC408862	1	5787253	ligustica & carnica	recap	meta
5	5:6761414	6761414	LOC100578444; LOC724169	upstream; downstream	5:12550953	12550953	LOC408862	1	5789539	ligustica & carnica	recap	meta
5	5:6761414	6761414	LOC100578444; LOC724169	upstream; downstream	5:12792646	12792646	LOC408865	1	6031232	ligustica & carnica	recap	meta
5	5:6761414	6761414	LOC100578444; LOC724169	upstream; downstream	5:3633677	3633677	LOC409063	1	3127737	ligustica & carnica	recap	meta
5	5:6761414	6761414	LOC100578444; LOC724169	upstream; downstream	5:13163700	13163700	LOC409141	1	6402286	ligustica & carnica	recap	meta
5	5:6761414	6761414	LOC100578444; LOC724169	upstream; downstream	5:13308082	13308082	LOC409207	1	6546668	ligustica & carnica	recap	meta
5	5:6761414	6761414	LOC100578444; LOC724169	upstream; downstream	5:4869000	4869000	LOC409782	1	1892414	ligustica & carnica	recap	meta
5	5:6761414	6761414	LOC100578444; LOC724169	upstream; downstream	5:4923859	4923859	LOC409782	1	1837555	ligustica & carnica	recap	meta
5	5:6761414	6761414	LOC100578444; LOC724169	upstream; downstream	5:4924338	4924338	LOC409782	1	1837076	ligustica & carnica	recap	meta
5	5:6761414	6761414	LOC100578444; LOC724169	upstream; downstream	5:6650222	6650222	LOC409882	1	111192	ligustica & carnica	recap	meta
5	5:6761414	6761414	LOC100578444; LOC724169	upstream; downstream	5:6667871	6667871	LOC409882	1	93543	ligustica & carnica	recap	meta
5	5:6761414	6761414	LOC100578444; LOC724169	upstream; downstream	5:6667888	6667888	LOC409882	1	93526	ligustica & carnica	recap	meta
5	5:6761414	6761414	LOC100578444; LOC724169	upstream; downstream	5:6667988	6667988	LOC409882	1	93426	ligustica & carnica	recap	meta
5	5:6761414	6761414	LOC100578444; LOC724169	upstream; downstream	5:7375066	7375066	LOC410109	1	613652	ligustica & carnica	recap	meta
5	5:6761414	6761414	LOC100578444; LOC724169	upstream; downstream	5:1899592	1899592	LOC411059	1	4861822	ligustica & carnica	recap	meta
5	5:6761414	6761414	LOC100578444; LOC724169	upstream; downstream	5:1905246	1905246	LOC411059	1	4856168	ligustica & carnica	recap	meta
5	5:6761414	6761414	LOC100578444; LOC724169	upstream; downstream	5:1912174	1912174	LOC411059	1	4849240	ligustica & carnica	recap	meta
5	5:6761414	6761414	LOC100578444; LOC724169	upstream; downstream	5:1914294	1914294	LOC411059	1	4847120	ligustica & carnica	recap	meta
5	5:6761414	6761414	LOC100578444; LOC724169	upstream; downstream	5:5422237	5422237	LOC411065	1	1339177	ligustica & carnica	recap	meta
5	5:6761414	6761414	LOC100578444; LOC724169	upstream; downstream	5:5430566	5430566	LOC411065	1	1330848	ligustica & carnica	recap	meta
5	5:6761414	6761414	LOC100578444; LOC724169	upstream; downstream	5:5492074	5492074	LOC411070	1	1269340	ligustica & carnica	recap	meta
5	5:6761414	6761414	LOC100578444; LOC724169	upstream; downstream	5:6042599	6042599	LOC411078	1	718815	ligustica & carnica	recap	meta
5	5:6761414	6761414	LOC100578444; LOC724169	upstream; downstream	5:5945470	5945470	LOC411078; LOC102654898	1	815944	ligustica & carnica	recap	meta
5	5:6761414	6761414	LOC100578444; LOC724169	upstream; downstream	5:5949150	5949150	LOC411078; LOC102654898	1	812264	ligustica & carnica	recap	meta
5	5:6761414	6761414	LOC100578444; LOC724169	upstream; downstream	5:5949212	5949212	LOC411078; LOC102654898	1	812202	ligustica & carnica	recap	meta
5	5:6761414	6761414	LOC100578444; LOC724169	upstream; downstream	5:5949879	5949879	LOC411078; LOC102654898	1	811535	ligustica & carnica	recap	meta
5	5:6761414	6761414	LOC100578444; LOC724169	upstream; downstream	5:5973569	5973569	LOC411078; LOC102654898	1	787845	ligustica & carnica	recap	meta
5	5:6761414	6761414	LOC100578444; LOC724169	upstream; downstream	5:6002839	6002839	LOC411078; LOC102654898	1	758575	ligustica & carnica	recap	meta
5	5:6761414	6761414	LOC100578444; LOC724169	upstream; downstream	5:6007163	6007163	LOC411078; LOC102654898	1	754251	ligustica & carnica	recap	meta
5	5:6761414	6761414	LOC100578444; LOC724169	upstream; downstream	5:6007428	6007428	LOC411078; LOC102654898	1	753986	ligustica & carnica	recap	meta
5	5:6761414	6761414	LOC100578444; LOC724169	upstream; downstream	5:6009555	6009555	LOC411078; LOC102654898	1	751859	ligustica & carnica	recap	meta
5	5:6761414	6761414	LOC100578444; LOC724169	upstream; downstream	5:6477959	6477959	LOC411079; LOC113218552	1	283455	ligustica & carnica	recap	meta
5	5:6761414	6761414	LOC100578444; LOC724169	upstream; downstream	5:6482457	6482457	LOC411079; LOC113218552	1	278957	ligustica & carnica	recap	meta
5	5:6761414	6761414	LOC100578444; LOC724169	upstream; downstream	5:6494403	6494403	LOC411079; LOC113218552	1	267011	ligustica & carnica	recap	meta
5	5:6761414	6761414	LOC100578444; LOC724169	upstream; downstream	5:6501220	6501220	LOC411079; LOC113218552	1	260194	ligustica & carnica	recap	meta
5	5:6761414	6761414	LOC100578444; LOC724169	upstream; downstream	5:6506592	6506592	LOC411079; LOC113218552	1	254822	ligustica & carnica	recap	meta
5	5:6761414	6761414	LOC100578444; LOC724169	upstream; downstream	5:6506609	6506609	LOC411079; LOC113218552	1	254805	ligustica & carnica	recap	meta
5	5:6761414	6761414	LOC100578444; LOC724169	upstream; downstream	5:6513608	6513608	LOC411079; LOC113218552	1	247806	ligustica & carnica	recap	meta
5	5:6761414	6761414	LOC100578444; LOC724169	upstream; downstream	5:6946031	6946031	LOC411083	1	184617	ligustica & carnica	recap	meta
5	5:6761414	6761414	LOC100578444; LOC724169	upstream; downstream	5:7500062	7500062	LOC411086	1	738648	ligustica & carnica	recap	meta
5	5:6761414	6761414	LOC100578444; LOC724169	upstream; downstream	5:7508350	7508350	LOC411086	1	746936	ligustica & carnica	recap	meta
5	5:6761414	6761414	LOC100578444; LOC724169	upstream; downstream	5:7515924	7515924	LOC411086	1	754510	ligustica & carnica	recap	meta
5	5:6761414	6761414	LOC100578444; LOC724169	upstream; downstream	5:7520999	7520999	LOC411086	1	759585	ligustica & carnica	recap	meta
5	5:6761414	6761414	LOC100578444; LOC724169	upstream; downstream	5:10247270	10247270	LOC411113	1	3485856	ligustica & carnica	recap	meta
5	5:6761414	6761414	LOC100578444; LOC724169	upstream; downstream	5:10259513	10259513	LOC411113	1	3498099	ligustica & carnica	recap	meta
5	5:6761414	6761414	LOC100578444; LOC724169	upstream; downstream	5:10259513	10259513	LOC411113	1	3498099	ligustica & carnica	recap	meta
5	5:6761414	6761414	LOC100578444; LOC724169	upstream; downstream	5:10298325	10298325	LOC411113	1	3536911	ligustica & carnica	recap	meta
5	5:6761414	6761414	LOC100578444; LOC724169	upstream; downstream	5:11635591	11635591	LOC411116	1	4874177	ligustica & carnica	recap	meta
5	5:6761414	6761414	LOC100578444; LOC724169	upstream; downstream	5:11645882	11645882	LOC411116	1	4884468	ligustica & carnica	recap	meta
5	5:6761414	6761414	LOC100578444; LOC724169	upstream; downstream	5:11650084	11650084	LOC411116	1	4888670	ligustica & carnica	recap	meta
5	5:6761414	6761414	LOC100578444; LOC724169	upstream; downstream	5:11664930	11664930	LOC411116	1	4903516	ligustica & carnica	recap	meta
5	5:6761414	6761414	LOC100578444; LOC724169	upstream; downstream	5:11710667	11710667	LOC411116	1	4949253	ligustica & carnica	recap	meta
5	5:6761414	6761414	LOC100578444; LOC724169	upstream; downstream	5:11723647	11723647	LOC411116	1	4962233	ligustica & carnica	recap	meta
5	5:6761414	6761414	LOC100578444; LOC724169	upstream; downstream	5:11672022	11672022	LOC411116; LOC551044	1	4910608	ligustica & carnica	recap	meta
5	5:6761414	6761414	LOC100578444; LOC724169	upstream; downstream	5:11672023	11672023	LOC411116; LOC551044	1	4910609	ligustica & carnica	recap	meta
5	5:6761414	6761414	LOC100578444; LOC724169	upstream; downstream	5:12589919	12589919	LOC411124	1	5828505	ligustica & carnica	recap	meta
5	5:6761414	6761414	LOC100578444; LOC724169	upstream; downstream	5:12604013	12604013	LOC411124	1	5842599	ligustica & carnica	recap	meta
5	5:6761414	6761414	LOC100578444; LOC724169	upstream; downstream	5:12606127	12606127	LOC411124	1	5844713	ligustica & carnica	recap	meta
5	5:6761414	6761414	LOC100578444; LOC724169	upstream; downstream	5:12607837	12607837	LOC411124	1	5846423	ligustica & carnica	recap	meta
5	5:6761414	6761414	LOC100578444; LOC724169	upstream; downstream	5:13397117	13397117	LOC411738	1	6635703	ligustica & carnica	recap	meta
5	5:6761414	6761414	LOC100578444; LOC724169	upstream; downstream	5:13423102	13423102	LOC411739	1	6661688	ligustica & carnica	recap	meta
5	5:6761414	6761414	LOC100578444; LOC724169	upstream; downstream	5:962053	962053	LOC411919	1	5799361	ligustica & carnica	recap	meta
5	5:6761414	6761414	LOC100578444; LOC724169	upstream; downstream	5:6617564	6617564	LOC411981	1	143850	ligustica & carnica	recap	meta
5	5:6761414	6761414	LOC100578444; LOC724169	upstream; downstream	5:3791394	3791394	LOC412859	1	2970020	ligustica & carnica	recap	meta
5	5:6761414	6761414	LOC100578444; LOC724169	upstream; downstream	5:3798981	3798981	LOC412859	1	2962433	ligustica & carnica	recap	meta
5	5:6761414	6761414	LOC100578444; LOC724169	upstream; downstream	5:3800998	3800998	LOC412859	1	2960416	ligustica & carnica	recap	meta
5	5:6761414	6761414	LOC100578444; LOC724169	upstream; downstream	5:3805200	3805200	LOC412859	1	2956214	ligustica & carnica	recap	meta
5	5:6761414	6761414	LOC100578444; LOC724169	upstream; downstream	5:3821768	3821768	LOC412859	1	2939646	ligustica & carnica	recap	meta
5	5:6761414	6761414	LOC100578444; LOC724169	upstream; downstream	5:3822320	3822320	LOC412859	1	2939094	ligustica & carnica	recap	meta
5	5:6761414	6761414	LOC100578444; LOC724169	upstream; downstream	5:3829800	3829800	LOC412859	1	2931614	ligustica & carnica	recap	meta
5	5:6761414	6761414	LOC100578444; LOC724169	upstream; downstream	5:3836096	3836096	LOC412859	1	2925318	ligustica & carnica	recap	meta
5	5:6761414	6761414	LOC100578444; LOC724169	upstream; downstream	5:3840973	3840973	LOC412859	1	2920441	ligustica & carnica	recap	meta
5	5:6761414	6761414	LOC100578444; LOC724169	upstream; downstream	5:3850123	3850123	LOC412859	1	2911291	ligustica & carnica	recap	meta
5	5:6761414	6761414	LOC100578444; LOC724169	upstream; downstream	5:3856364	3856364	LOC412859	1	2905050	ligustica & carnica	recap	meta
5	5:6761414	6761414	LOC100578444; LOC724169	upstream; downstream	5:3857754	3857754	LOC412859	1	2903660	ligustica & carnica	recap	meta
5	5:6761414	6761414	LOC100578444; LOC724169	upstream; downstream	5:3890219	3890219	LOC412859	1	2871195	ligustica & carnica	recap	meta
5	5:6761414	6761414	LOC100578444; LOC724169	upstream; downstream	5:3907825	3907825	LOC412859	1	2853589	ligustica & carnica	recap	meta
5	5:6761414	6761414	LOC100578444; LOC724169	upstream; downstream	5:3918718	3918718	LOC412859	1	2842696	ligustica & carnica	recap	meta
5	5:6761414	6761414	LOC100578444; LOC724169	upstream; downstream	5:3954691	3954691	LOC412859	1	2806723	ligustica & carnica	recap	meta
5	5:6761414	6761414	LOC100578444; LOC724169	upstream; downstream	5:5164816	5164816	LOC413021	1	1596598	ligustica & carnica	recap	meta
5	5:6761414	6761414	LOC100578444; LOC724169	upstream; downstream	5:5182882	5182882	LOC413021	1	1578532	ligustica & carnica	recap	meta
5	5:6761414	6761414	LOC100578444; LOC724169	upstream; downstream	5:5224745	5224745	LOC413021	1	1536669	ligustica & carnica	recap	meta
5	5:6761414	6761414	LOC100578444; LOC724169	upstream; downstream	5:5258432	5258432	LOC413021	1	1502982	ligustica & carnica	recap	meta
5	5:6761414	6761414	LOC100578444; LOC724169	upstream; downstream	5:5258443	5258443	LOC413021	1	1502971	ligustica & carnica	recap	meta
5	5:6761414	6761414	LOC100578444; LOC724169	upstream; downstream	5:5260642	5260642	LOC413021	1	1500772	ligustica & carnica	recap	meta
5	5:6761414	6761414	LOC100578444; LOC724169	upstream; downstream	5:5270529	5270529	LOC413021	1	1490885	ligustica & carnica	recap	meta
5	5:6761414	6761414	LOC100578444; LOC724169	upstream; downstream	5:5274707	5274707	LOC413021	1	1486707	ligustica & carnica	recap	meta
5	5:6761414	6761414	LOC100578444; LOC724169	upstream; downstream	5:5283239	5283239	LOC413021	1	1478175	ligustica & carnica	recap	meta
5	5:6761414	6761414	LOC100578444; LOC724169	upstream; downstream	5:5223868	5223868	LOC413021; LOC102655605	1	1537546	ligustica & carnica	recap	meta
5	5:6761414	6761414	LOC100578444; LOC724169	upstream; downstream	5:5330257	5330257	LOC413527	1	1431157	ligustica & carnica	recap	meta
5	5:6761414	6761414	LOC100578444; LOC724169	upstream; downstream	5:2995646	2995646	LOC413930; LOC102656657	1	3765768	ligustica & carnica	recap	meta
5	5:6761414	6761414	LOC100578444; LOC724169	upstream; downstream	5:6553312	6553312	LOC414043	1	208102	ligustica & carnica	recap	meta
5	5:6761414	6761414	LOC100578444; LOC724169	upstream; downstream	5:7310937	7310937	LOC551747	1	549523	ligustica & carnica	recap	meta
5	5:6761414	6761414	LOC100578444; LOC724169	upstream; downstream	5:7270442	7270442	LOC551776	1	509028	ligustica & carnica	recap	meta
5	5:6761414	6761414	LOC100578444; LOC724169	upstream; downstream	5:7271912	7271912	LOC551776	1	510498	ligustica & carnica	recap	meta
5	5:6761414	6761414	LOC100578444; LOC724169	upstream; downstream	5:7733866	7733866	LOC552079	1	972452	ligustica & carnica	recap	meta
5	5:6761414	6761414	LOC100578444; LOC724169	upstream; downstream	5:7747729	7747729	LOC552079	1	986315	ligustica & carnica	recap	meta
5	5:6761414	6761414	LOC100578444; LOC724169	upstream; downstream	5:7754355	7754355	LOC552079	1	992941	ligustica & carnica	recap	meta
5	5:6761414	6761414	LOC100578444; LOC724169	upstream; downstream	5:7760669	7760669	LOC552079	1	999255	ligustica & carnica	recap	meta
5	5:6761414	6761414	LOC100578444; LOC724169	upstream; downstream	5:7760673	7760673	LOC552079	1	999259	ligustica & carnica	recap	meta
5	5:6761414	6761414	LOC100578444; LOC724169	upstream; downstream	5:7760748	7760748	LOC552079	1	999334	ligustica & carnica	recap	meta
5	5:6761414	6761414	LOC100578444; LOC724169	upstream; downstream	5:7825238	7825238	LOC552079	1	1063824	ligustica & carnica	recap	meta
5	5:6761414	6761414	LOC100578444; LOC724169	upstream; downstream	5:7837321	7837321	LOC552079	1	1075907	ligustica & carnica	recap	meta
5	5:6761414	6761414	LOC100578444; LOC724169	upstream; downstream	5:7848846	7848846	LOC552079	1	1087432	ligustica & carnica	recap	meta
5	5:6761414	6761414	LOC100578444; LOC724169	upstream; downstream	5:7850205	7850205	LOC552079	1	1088791	ligustica & carnica	recap	meta
5	5:6761414	6761414	LOC100578444; LOC724169	upstream; downstream	5:7858639	7858639	LOC552079	1	1097225	ligustica & carnica	recap	meta
5	5:6761414	6761414	LOC100578444; LOC724169	upstream; downstream	5:7858830	7858830	LOC552079	1	1097416	ligustica & carnica	recap	meta
5	5:6761414	6761414	LOC100578444; LOC724169	upstream; downstream	5:7889950	7889950	LOC552079	1	1128536	ligustica & carnica	recap	meta
5	5:6761414	6761414	LOC100578444; LOC724169	upstream; downstream	5:7920605	7920605	LOC552079	1	1159191	ligustica & carnica	recap	meta
5	5:6761414	6761414	LOC100578444; LOC724169	upstream; downstream	5:7920996	7920996	LOC552079	1	1159582	ligustica & carnica	recap	meta
5	5:6761414	6761414	LOC100578444; LOC724169	upstream; downstream	5:7931124	7931124	LOC552079	1	1169710	ligustica & carnica	recap	meta
5	5:6761414	6761414	LOC100578444; LOC724169	upstream; downstream	5:7931546	7931546	LOC552079	1	1170132	ligustica & carnica	recap	meta
5	5:6761414	6761414	LOC100578444; LOC724169	upstream; downstream	5:7947935	7947935	LOC552079	1	1186521	ligustica & carnica	recap	meta
5	5:6761414	6761414	LOC100578444; LOC724169	upstream; downstream	5:7948222	7948222	LOC552079	1	1186808	ligustica & carnica	recap	meta
5	5:6761414	6761414	LOC100578444; LOC724169	upstream; downstream	5:7948764	7948764	LOC552079	1	1187350	ligustica & carnica	recap	meta
5	5:6761414	6761414	LOC100578444; LOC724169	upstream; downstream	5:7974023	7974023	LOC552079	1	1212609	ligustica & carnica	recap	meta
5	5:6761414	6761414	LOC100578444; LOC724169	upstream; downstream	5:7997628	7997628	LOC552079	1	1236214	ligustica & carnica	recap	meta
5	5:6761414	6761414	LOC100578444; LOC724169	upstream; downstream	5:8004203	8004203	LOC552079	1	1242789	ligustica & carnica	recap	meta
5	5:6761414	6761414	LOC100578444; LOC724169	upstream; downstream	5:8030752	8030752	LOC552079	1	1269338	ligustica & carnica	recap	meta
5	5:6761414	6761414	LOC100578444; LOC724169	upstream; downstream	5:8033073	8033073	LOC552079	1	1271659	ligustica & carnica	recap	meta
5	5:6761414	6761414	LOC100578444; LOC724169	upstream; downstream	5:8033189	8033189	LOC552079	1	1271775	ligustica & carnica	recap	meta
5	5:6761414	6761414	LOC100578444; LOC724169	upstream; downstream	5:8050691	8050691	LOC552079	1	1289277	ligustica & carnica	recap	meta
5	5:6761414	6761414	LOC100578444; LOC724169	upstream; downstream	5:8089087	8089087	LOC552079	1	1327673	ligustica & carnica	recap	meta
5	5:6761414	6761414	LOC100578444; LOC724169	upstream; downstream	5:5394746	5394746	LOC552102	1	1366668	ligustica & carnica	recap	meta
5	5:6761414	6761414	LOC100578444; LOC724169	upstream; downstream	5:13260588	13260588	LOC552439	1	6499174	ligustica & carnica	recap	meta
5	5:6761414	6761414	LOC100578444; LOC724169	upstream; downstream	5:9312993	9312993	LOC552512	1	2551579	ligustica & carnica	recap	meta
5	5:6761414	6761414	LOC100578444; LOC724169	upstream; downstream	5:7416262	7416262	LOC552536	1	654848	ligustica & carnica	recap	meta
5	5:6761414	6761414	LOC100578444; LOC724169	upstream; downstream	5:12976588	12976588	LOC552545	1	6215174	ligustica & carnica	recap	meta
5	5:6761414	6761414	LOC100578444; LOC724169	upstream; downstream	5:12976808	12976808	LOC552545	1	6215394	ligustica & carnica	recap	meta
5	5:6761414	6761414	LOC100578444; LOC724169	upstream; downstream	5:12977051	12977051	LOC552545	1	6215637	ligustica & carnica	recap	meta
5	5:6761414	6761414	LOC100578444; LOC724169	upstream; downstream	5:12977115	12977115	LOC552545	1	6215701	ligustica & carnica	recap	meta
5	5:6761414	6761414	LOC100578444; LOC724169	upstream; downstream	5:12977122	12977122	LOC552545	1	6215708	ligustica & carnica	recap	meta
5	5:6761414	6761414	LOC100578444; LOC724169	upstream; downstream	5:12977125	12977125	LOC552545	1	6215711	ligustica & carnica	recap	meta
5	5:6761414	6761414	LOC100578444; LOC724169	upstream; downstream	5:12977160	12977160	LOC552545	1	6215746	ligustica & carnica	recap	meta
5	5:6761414	6761414	LOC100578444; LOC724169	upstream; downstream	5:12977208	12977208	LOC552545	1	6215794	ligustica & carnica	recap	meta
5	5:6761414	6761414	LOC100578444; LOC724169	upstream; downstream	5:12977216	12977216	LOC552545	1	6215802	ligustica & carnica	recap	meta
5	5:6761414	6761414	LOC100578444; LOC724169	upstream; downstream	5:12977272	12977272	LOC552545	1	6215858	ligustica & carnica	recap	meta
5	5:6761414	6761414	LOC100578444; LOC724169	upstream; downstream	5:12977320	12977320	LOC552545	1	6215906	ligustica & carnica	recap	meta
5	5:6761414	6761414	LOC100578444; LOC724169	upstream; downstream	5:12977354	12977354	LOC552545	1	6215940	ligustica & carnica	recap	meta
5	5:6761414	6761414	LOC100578444; LOC724169	upstream; downstream	5:12980578	12980578	LOC552545	1	6219164	ligustica & carnica	recap	meta
5	5:6761414	6761414	LOC100578444; LOC724169	upstream; downstream	5:12982630	12982630	LOC552545	1	6221216	ligustica & carnica	recap	meta
5	5:6761414	6761414	LOC100578444; LOC724169	upstream; downstream	5:12991907	12991907	LOC552545	1	6230493	ligustica & carnica	recap	meta
5	5:6761414	6761414	LOC100578444; LOC724169	upstream; downstream	5:13453898	13453898	LOC552806	1	6692484	ligustica & carnica	recap	meta
5	5:6761414	6761414	LOC100578444; LOC724169	upstream; downstream	5:6840106	6840106	LOC724169	1	78692	ligustica & carnica	recap	meta
5	5:6761414	6761414	LOC100578444; LOC724169	upstream; downstream	5:6849977	6849977	LOC724169	1	88563	ligustica & carnica	recap	meta
5	5:6761414	6761414	LOC100578444; LOC724169	upstream; downstream	5:2731472	2731472	LOC724385	1	4029942	ligustica & carnica	recap	meta
5	5:6761414	6761414	LOC100578444; LOC724169	upstream; downstream	5:2748531	2748531	LOC724385	1	4012883	ligustica & carnica	recap	meta
5	5:6761414	6761414	LOC100578444; LOC724169	upstream; downstream	5:8581834	8581834	LOC724433	1	1820420	ligustica & carnica	recap	meta
5	5:6761414	6761414	LOC100578444; LOC724169	upstream; downstream	5:8585192	8585192	LOC724433	1	1823778	ligustica & carnica	recap	meta
5	5:6761414	6761414	LOC100578444; LOC724169	upstream; downstream	5:8587479	8587479	LOC724433	1	1826065	ligustica & carnica	recap	meta
5	5:6761414	6761414	LOC100578444; LOC724169	upstream; downstream	5:1959569	1959569	LOC724450	1	4801845	ligustica & carnica	recap	meta
5	5:6761414	6761414	LOC100578444; LOC724169	upstream; downstream	5:1961394	1961394	LOC724450	1	4800020	ligustica & carnica	recap	meta
5	5:6761414	6761414	LOC100578444; LOC724169	upstream; downstream	5:1966314	1966314	LOC724450	1	4795100	ligustica & carnica	recap	meta
5	5:6761414	6761414	LOC100578444; LOC724169	upstream; downstream	5:1966534	1966534	LOC724450	1	4794880	ligustica & carnica	recap	meta
5	5:6761414	6761414	LOC100578444; LOC724169	upstream; downstream	5:1973196	1973196	LOC724450	1	4788218	ligustica & carnica	recap	meta
5	5:6761414	6761414	LOC100578444; LOC724169	upstream; downstream	5:1988214	1988214	LOC724450	1	4773200	ligustica & carnica	recap	meta
5	5:6761414	6761414	LOC100578444; LOC724169	upstream; downstream	5:10345572	10345572	LOC724743	1	3584158	ligustica & carnica	recap	meta
5	5:6761414	6761414	LOC100578444; LOC724169	upstream; downstream	5:2937114	2937114	LOC725093	1	3824300	ligustica & carnica	recap	meta
5	5:6761414	6761414	LOC100578444; LOC724169	upstream; downstream	5:5539577	5539577	LOC725146	1	1221837	ligustica & carnica	recap	meta
5	5:6761414	6761414	LOC100578444; LOC724169	upstream; downstream	5:5541443	5541443	LOC725146	1	1219971	ligustica & carnica	recap	meta
5	5:6761414	6761414	LOC100578444; LOC724169	upstream; downstream	5:5559397	5559397	LOC725146; LOC100578810	1	1202017	ligustica & carnica	recap	meta
5	5:6761414	6761414	LOC100578444; LOC724169	upstream; downstream	5:5603536	5603536	LOC725146; LOC100578810	1	1157878	ligustica & carnica	recap	meta
5	5:6761414	6761414	LOC100578444; LOC724169	upstream; downstream	5:4971810	4971810	LOC725211	1	1789604	ligustica & carnica	recap	meta
5	5:6761414	6761414	LOC100578444; LOC724169	upstream; downstream	5:3646539	3646539	LOC725255	1	3114875	ligustica & carnica	recap	meta
5	5:6761414	6761414	LOC100578444; LOC724169	upstream; downstream	5:7410256	7410256	LOC725298	1	648842	ligustica & carnica	recap	meta
5	5:6761414	6761414	LOC100578444; LOC724169	upstream; downstream	5:7366417	7366417	LOC725477	1	605003	ligustica & carnica	recap	meta
5	5:6761414	6761414	LOC100578444; LOC724169	upstream; downstream	5:5785365	5785365	LOC725732	1	976049	ligustica & carnica	recap	meta
5	5:6761414	6761414	LOC100578444; LOC724169	upstream; downstream	5:5805914	5805914	LOC725732	1	955500	ligustica & carnica	recap	meta
5	5:6761414	6761414	LOC100578444; LOC724169	upstream; downstream	5:5814813	5814813	LOC725732	1	946601	ligustica & carnica	recap	meta
5	5:6761414	6761414	LOC100578444; LOC724169	upstream; downstream	5:5816452	5816452	LOC725732	1	944962	ligustica & carnica	recap	meta
5	5:6761414	6761414	LOC100578444; LOC724169	upstream; downstream	5:5816864	5816864	LOC725732	1	944550	ligustica & carnica	recap	meta
5	5:6761414	6761414	LOC100578444; LOC724169	upstream; downstream	5:5816889	5816889	LOC725732	1	944525	ligustica & carnica	recap	meta
5	5:6761414	6761414	LOC100578444; LOC724169	upstream; downstream	5:5816906	5816906	LOC725732	1	944508	ligustica & carnica	recap	meta
5	5:6761414	6761414	LOC100578444; LOC724169	upstream; downstream	5:5817187	5817187	LOC725732	1	944227	ligustica & carnica	recap	meta
5	5:6761414	6761414	LOC100578444; LOC724169	upstream; downstream	5:5817190	5817190	LOC725732	1	944224	ligustica & carnica	recap	meta
5	5:6761414	6761414	LOC100578444; LOC724169	upstream; downstream	5:5817251	5817251	LOC725732	1	944163	ligustica & carnica	recap	meta
5	5:6761414	6761414	LOC100578444; LOC724169	upstream; downstream	5:5818071	5818071	LOC725732	1	943343	ligustica & carnica	recap	meta
5	5:6761414	6761414	LOC100578444; LOC724169	upstream; downstream	5:5818515	5818515	LOC725732	1	942899	ligustica & carnica	recap	meta
5	5:6761414	6761414	LOC100578444; LOC724169	upstream; downstream	5:5819134	5819134	LOC725732	1	942280	ligustica & carnica	recap	meta
5	5:6761414	6761414	LOC100578444; LOC724169	upstream; downstream	5:5819389	5819389	LOC725732	1	942025	ligustica & carnica	recap	meta
5	5:6761414	6761414	LOC100578444; LOC724169	upstream; downstream	5:13835195	13835195	LOC726990	1	7073781	ligustica & carnica	recap	meta
5	5:6761414	6761414	LOC100578444; LOC724169	upstream; downstream	5:2364915	2364915	Nrx-1	1	4396499	ligustica & carnica	recap	meta
5	5:6761414	6761414	LOC100578444; LOC724169	upstream; downstream	5:2390431	2390431	Nrx-1	1	4370983	ligustica & carnica	recap	meta
5	5:6761414	6761414	LOC100578444; LOC724169	upstream; downstream	5:2395139	2395139	Nrx-1	1	4366275	ligustica & carnica	recap	meta
5	5:6761414	6761414	LOC100578444; LOC724169	upstream; downstream	5:2395363	2395363	Nrx-1	1	4366051	ligustica & carnica	recap	meta
5	5:6761414	6761414	LOC100578444; LOC724169	upstream; downstream	5:2396271	2396271	Nrx-1	1	4365143	ligustica & carnica	recap	meta
5	5:6761414	6761414	LOC100578444; LOC724169	upstream; downstream	5:2397580	2397580	Nrx-1	1	4363834	ligustica & carnica	recap	meta
5	5:6761414	6761414	LOC100578444; LOC724169	upstream; downstream	5:2405715	2405715	Nrx-1	1	4355699	ligustica & carnica	recap	meta
5	5:6761414	6761414	LOC100578444; LOC724169	upstream; downstream	5:2410105	2410105	Nrx-1	1	4351309	ligustica & carnica	recap	meta
5	5:6761414	6761414	LOC100578444; LOC724169	upstream; downstream	5:2457229	2457229	Nrx-1	1	4304185	ligustica & carnica	recap	meta
5	5:6761414	6761414	LOC100578444; LOC724169	upstream; downstream	5:2457321	2457321	Nrx-1	1	4304093	ligustica & carnica	recap	meta
5	5:6761414	6761414	LOC100578444; LOC724169	upstream; downstream	5:2457325	2457325	Nrx-1	1	4304089	ligustica & carnica	recap	meta
5	5:6761414	6761414	LOC100578444; LOC724169	upstream; downstream	5:2457420	2457420	Nrx-1	1	4303994	ligustica & carnica	recap	meta
5	5:6761414	6761414	LOC100578444; LOC724169	upstream; downstream	5:2457522	2457522	Nrx-1	1	4303892	ligustica & carnica	recap	meta
5	5:6761414	6761414	LOC100578444; LOC724169	upstream; downstream	5:2457663	2457663	Nrx-1	1	4303751	ligustica & carnica	recap	meta
5	5:6761414	6761414	LOC100578444; LOC724169	upstream; downstream	5:2471903	2471903	Nrx-1	1	4289511	ligustica & carnica	recap	meta
5	5:6761414	6761414	LOC100578444; LOC724169	upstream; downstream	5:2493225	2493225	Nrx-1	1	4268189	ligustica & carnica	recap	meta
5	5:6761414	6761414	LOC100578444; LOC724169	upstream; downstream	5:2500383	2500383	Nrx-1	1	4261031	ligustica & carnica	recap	meta
5	5:6761414	6761414	LOC100578444; LOC724169	upstream; downstream	5:2502338	2502338	Nrx-1	1	4259076	ligustica & carnica	recap	meta
5	5:6761414	6761414	LOC100578444; LOC724169	upstream; downstream	5:2505050	2505050	Nrx-1	1	4256364	ligustica & carnica	recap	meta
5	5:6761414	6761414	LOC100578444; LOC724169	upstream; downstream	5:2509146	2509146	Nrx-1	1	4252268	ligustica & carnica	recap	meta
5	5:6761414	6761414	LOC100578444; LOC724169	upstream; downstream	5:2512351	2512351	Nrx-1	1	4249063	ligustica & carnica	recap	meta
5	5:6761414	6761414	LOC100578444; LOC724169	upstream; downstream	5:2517527	2517527	Nrx-1	1	4243887	ligustica & carnica	recap	meta
5	5:6761414	6761414	LOC100578444; LOC724169	upstream; downstream	5:2543301	2543301	Nrx-1	1	4218113	ligustica & carnica	recap	meta
5	5:6761414	6761414	LOC100578444; LOC724169	upstream; downstream	5:2550542	2550542	Nrx-1	1	4210872	ligustica & carnica	recap	meta
5	5:6761414	6761414	LOC100578444; LOC724169	upstream; downstream	5:2559603	2559603	Nrx-1	1	4201811	ligustica & carnica	recap	meta
5	5:6761414	6761414	LOC100578444; LOC724169	upstream; downstream	5:2611506	2611506	Nrx-1	1	4149908	ligustica & carnica	recap	meta
5	5:6761414	6761414	LOC100578444; LOC724169	upstream; downstream	5:2629437	2629437	Nrx-1	1	4131977	ligustica & carnica	recap	meta
5	5:6761414	6761414	LOC100578444; LOC724169	upstream; downstream	5:2645797	2645797	Nrx-1	1	4115617	ligustica & carnica	recap	meta
5	5:6761414	6761414	LOC100578444; LOC724169	upstream; downstream	5:2646180	2646180	Nrx-1	1	4115234	ligustica & carnica	recap	meta
5	5:6761414	6761414	LOC100578444; LOC724169	upstream; downstream	5:2650110	2650110	Nrx-1	1	4111304	ligustica & carnica	recap	meta
5	5:6761414	6761414	LOC100578444; LOC724169	upstream; downstream	5:2650250	2650250	Nrx-1	1	4111164	ligustica & carnica	recap	meta
5	5:6761414	6761414	LOC100578444; LOC724169	upstream; downstream	5:2671188	2671188	Nrx-1	1	4090226	ligustica & carnica	recap	meta
5	5:6761414	6761414	LOC100578444; LOC724169	upstream; downstream	5:2685173	2685173	Nrx-1	1	4076241	ligustica & carnica	recap	meta
5	5:6761414	6761414	LOC100578444; LOC724169	upstream; downstream	5:2354916	2354916	Nrx-1; LOC406145	1	4406498	ligustica & carnica	recap	meta
5	5:6761414	6761414	LOC100578444; LOC724169	upstream; downstream	5:13525796	13525796	Tg	1	6764382	ligustica & carnica	recap	meta
7	7:7028040	7028040	LOC113218567	upstream	7:8025270	8025270	LOC100576528	1	997230	mellifera	recap	meta
7	7:7028040	7028040	LOC113218567	upstream	7:8079436	8079436	LOC100576528	1	1051396	mellifera	recap	meta
7	7:7028040	7028040	LOC113218567	upstream	7:12813795	12813795	LOC100576948	1	5785755	mellifera	recap	meta
7	7:7028040	7028040	LOC113218567	upstream	7:12994460	12994460	LOC100577159	1	5966420	mellifera	recap	meta
7	7:7028040	7028040	LOC113218567	upstream	7:2979595	2979595	LOC100578177	1	4048445	mellifera	recap	meta
7	7:7028040	7028040	LOC113218567	upstream	7:3139589	3139589	LOC100578236	1	3888451	mellifera	recap	meta
7	7:7028040	7028040	LOC113218567	upstream	7:3140098	3140098	LOC100578236	1	3887942	mellifera	recap	meta
7	7:7028040	7028040	LOC113218567	upstream	7:3203481	3203481	LOC100578236	1	3824559	mellifera	recap	meta
7	7:7028040	7028040	LOC113218567	upstream	7:8001923	8001923	LOC100578995	1	973883	mellifera	recap	meta
7	7:7028040	7028040	LOC113218567	upstream	7:5627685	5627685	LOC102654482	1	1400355	mellifera	recap	meta
7	7:7028040	7028040	LOC113218567	upstream	7:9122941	9122941	LOC102655814	1	2094901	mellifera	recap	meta
7	7:7028040	7028040	LOC113218567	upstream	7:7333803	7333803	LOC113218567; LOC113218901	1	305763	mellifera	recap	meta
7	7:7028040	7028040	LOC113218567	upstream	7:3562751	3562751	LOC113218905	1	3465289	mellifera	recap	meta
7	7:7028040	7028040	LOC113218567	upstream	7:3563028	3563028	LOC113218905	1	3465012	mellifera	recap	meta
7	7:7028040	7028040	LOC113218567	upstream	7:9491839	9491839	LOC406124	1	2463799	mellifera	recap	meta
7	7:7028040	7028040	LOC113218567	upstream	7:9507476	9507476	LOC406124	1	2479436	mellifera	recap	meta
7	7:7028040	7028040	LOC113218567	upstream	7:9524039	9524039	LOC406124	1	2495999	mellifera	recap	meta
7	7:7028040	7028040	LOC113218567	upstream	7:14127123	14127123	LOC408897	1	7099083	mellifera	recap	meta
7	7:7028040	7028040	LOC113218567	upstream	7:14066451	14066451	LOC408897; LOC113218891	1	7038411	mellifera	recap	meta
7	7:7028040	7028040	LOC113218567	upstream	7:13973747	13973747	LOC408898	1	6945707	mellifera	recap	meta
7	7:7028040	7028040	LOC113218567	upstream	7:12869899	12869899	LOC408914	1	5841859	mellifera	recap	meta
7	7:7028040	7028040	LOC113218567	upstream	7:12882906	12882906	LOC408914	1	5854866	mellifera	recap	meta
7	7:7028040	7028040	LOC113218567	upstream	7:12886083	12886083	LOC408914	1	5858043	mellifera	recap	meta
7	7:7028040	7028040	LOC113218567	upstream	7:12562568	12562568	LOC408915	1	5534528	mellifera	recap	meta
7	7:7028040	7028040	LOC113218567	upstream	7:12717863	12717863	LOC408915	1	5689823	mellifera	recap	meta
7	7:7028040	7028040	LOC113218567	upstream	7:11142683	11142683	LOC408922	1	4114643	mellifera	recap	meta
7	7:7028040	7028040	LOC113218567	upstream	7:11143531	11143531	LOC408922	1	4115491	mellifera	recap	meta
7	7:7028040	7028040	LOC113218567	upstream	7:11171219	11171219	LOC408922	1	4143179	mellifera	recap	meta
7	7:7028040	7028040	LOC113218567	upstream	7:8569194	8569194	LOC408934	1	1541154	mellifera	recap	meta
7	7:7028040	7028040	LOC113218567	upstream	7:2683825	2683825	LOC408944	1	4344215	mellifera	recap	meta
7	7:7028040	7028040	LOC113218567	upstream	7:2696571	2696571	LOC408944	1	4331469	mellifera	recap	meta
7	7:7028040	7028040	LOC113218567	upstream	7:2706252	2706252	LOC408944	1	4321788	mellifera	recap	meta
7	7:7028040	7028040	LOC113218567	upstream	7:2744908	2744908	LOC408944	1	4283132	mellifera	recap	meta
7	7:7028040	7028040	LOC113218567	upstream	7:2758987	2758987	LOC408944	1	4269053	mellifera	recap	meta
7	7:7028040	7028040	LOC113218567	upstream	7:2781151	2781151	LOC408944	1	4246889	mellifera	recap	meta
7	7:7028040	7028040	LOC113218567	upstream	7:2802491	2802491	LOC408944	1	4225549	mellifera	recap	meta
7	7:7028040	7028040	LOC113218567	upstream	7:2842577	2842577	LOC408944	1	4185463	mellifera	recap	meta
7	7:7028040	7028040	LOC113218567	upstream	7:2856811	2856811	LOC408944	1	4171229	mellifera	recap	meta
7	7:7028040	7028040	LOC113218567	upstream	7:2930034	2930034	LOC408944	1	4098006	mellifera	recap	meta
7	7:7028040	7028040	LOC113218567	upstream	7:2957858	2957858	LOC408945; LOC102656309	1	4070182	mellifera	recap	meta
7	7:7028040	7028040	LOC113218567	upstream	7:911906	911906	LOC408953	1	6116134	mellifera	recap	meta
7	7:7028040	7028040	LOC113218567	upstream	7:8147931	8147931	LOC409212	1	1119891	mellifera	recap	meta
7	7:7028040	7028040	LOC113218567	upstream	7:8169300	8169300	LOC409212	1	1141260	mellifera	recap	meta
7	7:7028040	7028040	LOC113218567	upstream	7:8213422	8213422	LOC409212	1	1185382	mellifera	recap	meta
7	7:7028040	7028040	LOC113218567	upstream	7:8239296	8239296	LOC409212	1	1211256	mellifera	recap	meta
7	7:7028040	7028040	LOC113218567	upstream	7:8361041	8361041	LOC409212	1	1333001	mellifera	recap	meta
7	7:7028040	7028040	LOC113218567	upstream	7:10743721	10743721	LOC409619	1	3715681	mellifera	recap	meta
7	7:7028040	7028040	LOC113218567	upstream	7:7852559	7852559	LOC409851	1	824519	mellifera	recap	meta
7	7:7028040	7028040	LOC113218567	upstream	7:7860105	7860105	LOC409851	1	832065	mellifera	recap	meta
7	7:7028040	7028040	LOC113218567	upstream	7:7878838	7878838	LOC409851	1	850798	mellifera	recap	meta
7	7:7028040	7028040	LOC113218567	upstream	7:7881237	7881237	LOC409851	1	853197	mellifera	recap	meta
7	7:7028040	7028040	LOC113218567	upstream	7:1343004	1343004	LOC410041	1	5685036	mellifera	recap	meta
7	7:7028040	7028040	LOC113218567	upstream	7:3377734	3377734	LOC410140	1	3650306	mellifera	recap	meta
7	7:7028040	7028040	LOC113218567	upstream	7:3428994	3428994	LOC410140	1	3599046	mellifera	recap	meta
7	7:7028040	7028040	LOC113218567	upstream	7:3398162	3398162	LOC410140; LOC100577476	1	3629878	mellifera	recap	meta
7	7:7028040	7028040	LOC113218567	upstream	7:955093	955093	LOC411185	1	6072947	mellifera	recap	meta
7	7:7028040	7028040	LOC113218567	upstream	7:985278	985278	LOC411185	1	6042762	mellifera	recap	meta
7	7:7028040	7028040	LOC113218567	upstream	7:11970267	11970267	LOC411201	1	4942227	mellifera	recap	meta
7	7:7028040	7028040	LOC113218567	upstream	7:11984658	11984658	LOC411201	1	4956618	mellifera	recap	meta
7	7:7028040	7028040	LOC113218567	upstream	7:12003861	12003861	LOC411201	1	4975821	mellifera	recap	meta
7	7:7028040	7028040	LOC113218567	upstream	7:12050329	12050329	LOC411201	1	5022289	mellifera	recap	meta
7	7:7028040	7028040	LOC113218567	upstream	7:11789339	11789339	LOC411212	1	4761299	mellifera	recap	meta
7	7:7028040	7028040	LOC113218567	upstream	7:11366482	11366482	LOC411213	1	4338442	mellifera	recap	meta
7	7:7028040	7028040	LOC113218567	upstream	7:11391258	11391258	LOC411213	1	4363218	mellifera	recap	meta
7	7:7028040	7028040	LOC113218567	upstream	7:11399042	11399042	LOC411213	1	4371002	mellifera	recap	meta
7	7:7028040	7028040	LOC113218567	upstream	7:11409244	11409244	LOC411213	1	4381204	mellifera	recap	meta
7	7:7028040	7028040	LOC113218567	upstream	7:11432551	11432551	LOC411213	1	4404511	mellifera	recap	meta
7	7:7028040	7028040	LOC113218567	upstream	7:11088992	11088992	LOC411214	1	4060952	mellifera	recap	meta
7	7:7028040	7028040	LOC113218567	upstream	7:11095024	11095024	LOC411214	1	4066984	mellifera	recap	meta
7	7:7028040	7028040	LOC113218567	upstream	7:9137324	9137324	LOC411220	1	2109284	mellifera	recap	meta
7	7:7028040	7028040	LOC113218567	upstream	7:9144195	9144195	LOC411220	1	2116155	mellifera	recap	meta
7	7:7028040	7028040	LOC113218567	upstream	7:9148040	9148040	LOC411220	1	2120000	mellifera	recap	meta
7	7:7028040	7028040	LOC113218567	upstream	7:9158576	9158576	LOC411220	1	2130536	mellifera	recap	meta
7	7:7028040	7028040	LOC113218567	upstream	7:9182120	9182120	LOC411220	1	2154080	mellifera	recap	meta
7	7:7028040	7028040	LOC113218567	upstream	7:9188380	9188380	LOC411220	1	2160340	mellifera	recap	meta
7	7:7028040	7028040	LOC113218567	upstream	7:9222330	9222330	LOC411220	1	2194290	mellifera	recap	meta
7	7:7028040	7028040	LOC113218567	upstream	7:9227552	9227552	LOC411220	1	2199512	mellifera	recap	meta
7	7:7028040	7028040	LOC113218567	upstream	7:9277559	9277559	LOC411220	1	2249519	mellifera	recap	meta
7	7:7028040	7028040	LOC113218567	upstream	7:2940993	2940993	LOC411227	1	4087047	mellifera	recap	meta
7	7:7028040	7028040	LOC113218567	upstream	7:2411130	2411130	LOC411229	1	4616910	mellifera	recap	meta
7	7:7028040	7028040	LOC113218567	upstream	7:2413027	2413027	LOC411229	1	4615013	mellifera	recap	meta
7	7:7028040	7028040	LOC113218567	upstream	7:2418598	2418598	LOC411229	1	4609442	mellifera	recap	meta
7	7:7028040	7028040	LOC113218567	upstream	7:2457765	2457765	LOC411229	1	4570275	mellifera	recap	meta
7	7:7028040	7028040	LOC113218567	upstream	7:2485827	2485827	LOC411229	1	4542213	mellifera	recap	meta
7	7:7028040	7028040	LOC113218567	upstream	7:2593994	2593994	LOC411229	1	4434046	mellifera	recap	meta
7	7:7028040	7028040	LOC113218567	upstream	7:2375350	2375350	LOC411229; LOC100577781	1	4652690	mellifera	recap	meta
7	7:7028040	7028040	LOC113218567	upstream	7:1772436	1772436	LOC411234	1	5255604	mellifera	recap	meta
7	7:7028040	7028040	LOC113218567	upstream	7:12222598	12222598	LOC411534	1	5194558	mellifera	recap	meta
7	7:7028040	7028040	LOC113218567	upstream	7:12243583	12243583	LOC411534	1	5215543	mellifera	recap	meta
7	7:7028040	7028040	LOC113218567	upstream	7:1898349	1898349	LOC411586	1	5129691	mellifera	recap	meta
7	7:7028040	7028040	LOC113218567	upstream	7:2180114	2180114	LOC411748	1	4847926	mellifera	recap	meta
7	7:7028040	7028040	LOC113218567	upstream	7:4379029	4379029	LOC411986	1	2649011	mellifera	recap	meta
7	7:7028040	7028040	LOC113218567	upstream	7:4415196	4415196	LOC411986	1	2612844	mellifera	recap	meta
7	7:7028040	7028040	LOC113218567	upstream	7:10690600	10690600	LOC412810	1	3662560	mellifera	recap	meta
7	7:7028040	7028040	LOC113218567	upstream	7:13148111	13148111	LOC412818	1	6120071	mellifera	recap	meta
7	7:7028040	7028040	LOC113218567	upstream	7:13154998	13154998	LOC412818	1	6126958	mellifera	recap	meta
7	7:7028040	7028040	LOC113218567	upstream	7:13195253	13195253	LOC412818	1	6167213	mellifera	recap	meta
7	7:7028040	7028040	LOC113218567	upstream	7:13254746	13254746	LOC412818	1	6226706	mellifera	recap	meta
7	7:7028040	7028040	LOC113218567	upstream	7:13265890	13265890	LOC412818	1	6237850	mellifera	recap	meta
7	7:7028040	7028040	LOC113218567	upstream	7:579618	579618	LOC412896	1	6448422	mellifera	recap	meta
7	7:7028040	7028040	LOC113218567	upstream	7:580285	580285	LOC412896	1	6447755	mellifera	recap	meta
7	7:7028040	7028040	LOC113218567	upstream	7:1619327	1619327	LOC413246	1	5408713	mellifera	recap	meta
7	7:7028040	7028040	LOC113218567	upstream	7:1637491	1637491	LOC413248	1	5390549	mellifera	recap	meta
7	7:7028040	7028040	LOC113218567	upstream	7:1637617	1637617	LOC413248	1	5390423	mellifera	recap	meta
7	7:7028040	7028040	LOC113218567	upstream	7:1650086	1650086	LOC413248	1	5377954	mellifera	recap	meta
7	7:7028040	7028040	LOC113218567	upstream	7:1741855	1741855	LOC413332	1	5286185	mellifera	recap	meta
7	7:7028040	7028040	LOC113218567	upstream	7:1498754	1498754	LOC413410	1	5529286	mellifera	recap	meta
7	7:7028040	7028040	LOC113218567	upstream	7:1522492	1522492	LOC413410	1	5505548	mellifera	recap	meta
7	7:7028040	7028040	LOC113218567	upstream	7:1552802	1552802	LOC413410	1	5475238	mellifera	recap	meta
7	7:7028040	7028040	LOC113218567	upstream	7:1560382	1560382	LOC413410	1	5467658	mellifera	recap	meta
7	7:7028040	7028040	LOC113218567	upstream	7:259211	259211	LOC413698	1	6768829	mellifera	recap	meta
7	7:7028040	7028040	LOC113218567	upstream	7:12154767	12154767	LOC550970	1	5126727	mellifera	recap	meta
7	7:7028040	7028040	LOC113218567	upstream	7:12157628	12157628	LOC550970	1	5129588	mellifera	recap	meta
7	7:7028040	7028040	LOC113218567	upstream	7:8989675	8989675	LOC551259	1	1961635	mellifera	recap	meta
7	7:7028040	7028040	LOC113218567	upstream	7:9013015	9013015	LOC551259	1	1984975	mellifera	recap	meta
7	7:7028040	7028040	LOC113218567	upstream	7:9044050	9044050	LOC551259	1	2016010	mellifera	recap	meta
7	7:7028040	7028040	LOC113218567	upstream	7:9055281	9055281	LOC551259	1	2027241	mellifera	recap	meta
7	7:7028040	7028040	LOC113218567	upstream	7:13381609	13381609	LOC551461	1	6353569	mellifera	recap	meta
7	7:7028040	7028040	LOC113218567	upstream	7:13569564	13569564	LOC551804	1	6541524	mellifera	recap	meta
7	7:7028040	7028040	LOC113218567	upstream	7:10551208	10551208	LOC551879	1	3523168	mellifera	recap	meta
7	7:7028040	7028040	LOC113218567	upstream	7:10804602	10804602	LOC724518	1	3776562	mellifera	recap	meta
7	7:7028040	7028040	LOC113218567	upstream	7:10809159	10809159	LOC724518	1	3781119	mellifera	recap	meta
7	7:7028040	7028040	LOC113218567	upstream	7:10818591	10818591	LOC724518	1	3790551	mellifera	recap	meta
7	7:7028040	7028040	LOC113218567	upstream	7:10875272	10875272	LOC724518	1	3847232	mellifera	recap	meta
7	7:7028040	7028040	LOC113218567	upstream	7:10876321	10876321	LOC724518	1	3848281	mellifera	recap	meta
7	7:7028040	7028040	LOC113218567	upstream	7:10905362	10905362	LOC724568	1	3877322	mellifera	recap	meta
7	7:7028040	7028040	LOC113218567	upstream	7:10919074	10919074	LOC724568	1	3891034	mellifera	recap	meta
7	7:7028040	7028040	LOC113218567	upstream	7:10950350	10950350	LOC724660	1	3922310	mellifera	recap	meta
7	7:7028040	7028040	LOC113218567	upstream	7:3594447	3594447	LOC724704	1	3433593	mellifera	recap	meta
7	7:7028040	7028040	LOC113218567	upstream	7:6201112	6201112	LOC724823	1	826928	mellifera	recap	meta
7	7:7028040	7028040	LOC113218567	upstream	7:6216519	6216519	LOC724823	1	811521	mellifera	recap	meta
7	7:7028040	7028040	LOC113218567	upstream	7:3785339	3785339	LOC725131	1	3242701	mellifera	recap	meta
7	7:7028040	7028040	LOC113218567	upstream	7:3927187	3927187	LOC725260	1	3100853	mellifera	recap	meta
7	7:7028040	7028040	LOC113218567	upstream	7:9669271	9669271	LOC725329	1	2641231	mellifera	recap	meta
7	7:7028040	7028040	LOC113218567	upstream	7:9669796	9669796	LOC725329	1	2641756	mellifera	recap	meta
7	7:7028040	7028040	LOC113218567	upstream	7:9697564	9697564	LOC725329	1	2669524	mellifera	recap	meta
7	7:7028040	7028040	LOC113218567	upstream	7:9699931	9699931	LOC725329	1	2671891	mellifera	recap	meta
7	7:7028040	7028040	LOC113218567	upstream	7:9713906	9713906	LOC725329	1	2685866	mellifera	recap	meta
7	7:7028040	7028040	LOC113218567	upstream	7:9743804	9743804	LOC725329	1	2715764	mellifera	recap	meta
7	7:7028040	7028040	LOC113218567	upstream	7:9824337	9824337	LOC725329	1	2796297	mellifera	recap	meta
7	7:7028040	7028040	LOC113218567	upstream	7:9833343	9833343	LOC725329	1	2805303	mellifera	recap	meta
7	7:7028040	7028040	LOC113218567	upstream	7:9909527	9909527	LOC725329	1	2881487	mellifera	recap	meta
7	7:7028040	7028040	LOC113218567	upstream	7:9910382	9910382	LOC725329	1	2882342	mellifera	recap	meta
7	7:7028040	7028040	LOC113218567	upstream	7:9934262	9934262	LOC725329	1	2906222	mellifera	recap	meta
7	7:7028040	7028040	LOC113218567	upstream	7:10053209	10053209	LOC725329	1	3025169	mellifera	recap	meta
7	7:7028040	7028040	LOC113218567	upstream	7:10077709	10077709	LOC725329	1	3049669	mellifera	recap	meta
7	7:7028040	7028040	LOC113218567	upstream	7:10105939	10105939	LOC725329	1	3077899	mellifera	recap	meta
7	7:7028040	7028040	LOC113218567	upstream	7:10128916	10128916	LOC725329	1	3100876	mellifera	recap	meta
7	7:7028040	7028040	LOC113218567	upstream	7:10130784	10130784	LOC725329	1	3102744	mellifera	recap	meta
7	7:7028040	7028040	LOC113218567	upstream	7:10135228	10135228	LOC725329	1	3107188	mellifera	recap	meta
7	7:7028040	7028040	LOC113218567	upstream	7:10197577	10197577	LOC725329	1	3169537	mellifera	recap	meta
7	7:7028040	7028040	LOC113218567	upstream	7:10230376	10230376	LOC725329	1	3202336	mellifera	recap	meta
7	7:7028040	7028040	LOC113218567	upstream	7:10232281	10232281	LOC725329	1	3204241	mellifera	recap	meta
7	7:7028040	7028040	LOC113218567	upstream	7:10299553	10299553	LOC725329	1	3271513	mellifera	recap	meta
7	7:7028040	7028040	LOC113218567	upstream	7:10366031	10366031	LOC725329	1	3337991	mellifera	recap	meta
7	7:7028040	7028040	LOC113218567	upstream	7:10366470	10366470	LOC725329	1	3338430	mellifera	recap	meta
7	7:7028040	7028040	LOC113218567	upstream	7:9868082	9868082	LOC725329; LOC102656511	1	2840042	mellifera	recap	meta
[truncated: 1,799 more rows]

## Sheet: SR6_HaploblockSNP
SR6 - Overlap between haplotype blocks found in Wragg et al. 2022 and SNPs identified as significant in our study.
[truncated: 68 more rows]

[truncated: 6 more sheets: SR7_summaries, SR8_GeneticCorrelations, SR9_Mantel, SR10_models, ST_genes, SR11_EffectCorrelations_Pears]
